# Supplementary material for: A developmental role for the chromatin-regulating CoREST complex in the cnidarian Nematostella vectensis
Source: BMC Biol. 2022 Aug 23;20:184. doi: 10.1186/s12915-022-01385-1 (PMC9400249; doi:10.1186/s12915-022-01385-1)
Supplement: Supplementary file 5 — Additional file 5. Analyzed mass spec data. [file 12915_2022_1385_MOESM5_ESM.xlsx]

## Sheet: Details
Datasheet 1-3: MS proteomic data comparing Co-IPs from wildtype (Control) or NvLsd1GFP (GFP) planula with GFP_TRAP beads
Datasheet 1. "Proteins with all VV" contains the proteomics data processed and normalized with Perseus software after selecting three quantified valid values of each protein per group
Datasheet 2. "Regulated proteins" contains significantly different proteins after applying two variance t-test and Z-statistics
Datasheet 3. "Data for A7RH46" contains the proteiomics data for NvPHF21A(A7RH46) which was not included in the other analysis as it has a missing value in one of the control samples
Datasheet 4. "Preliminary data" contains MS proteomic data froma preliminary experiment with a sinlge replicate comparing Co-IPs from wild-type (Control) or NvLsd1GFP (GFP) planula with GFP_TRAP beads

## Sheet: 1. Proteins with all VV
Control_1	Control_2	Control_3	GFP_1	GFP_2	GFP_3	p-value	Median control	Median GFP	FC GFP/control	Significance	Accession	Description	FASTA Title Lines
11.8278	11.6068	10.494	11.3654	10.8546	9.71191	0.356929	11.6068	10.8546	-0.752201	0.0830168	A7S177	Predicted protein OS=Nematostella vectensis OX=45351 GN=v1g205229 PE=4 SV=1	>tr|A7S177|A7S177_NEMVE Predicted protein OS=Nematostella vectensis OX=45351 GN=v1g205229 PE=4 SV=1
9.40846	9.47528	10.3687	9.02917	9.23014	10.0944	0.542109	9.47528	9.23014	-0.245136	0.367918	A7S416	Phosphoenolpyruvate carboxykinase (GTP) OS=Nematostella vectensis OX=45351 GN=v1g166166 PE=3 SV=1	>tr|A7S416|A7S416_NEMVE Phosphoenolpyruvate carboxykinase (GTP) OS=Nematostella vectensis OX=45351 GN=v1g166166 PE=3 SV=1
4.90172	4.87621	6.18862	4.88585	4.93847	6.01163	0.942558	4.90172	4.93847	0.036747	0.412369	A7RNL3	Predicted protein OS=Nematostella vectensis OX=45351 GN=v1g239614 PE=3 SV=1	>tr|A7RNL3|A7RNL3_NEMVE Predicted protein OS=Nematostella vectensis OX=45351 GN=v1g239614 PE=3 SV=1
8.48071	8.43579	8.6424	8.31887	8.19099	8.44759	0.107811	8.48071	8.31887	-0.161839	0.434368	A7RSB9	Predicted protein OS=Nematostella vectensis OX=45351 GN=v1g162182 PE=3 SV=1	>tr|A7RSB9|A7RSB9_NEMVE Predicted protein OS=Nematostella vectensis OX=45351 GN=v1g162182 PE=3 SV=1
2.16721	2.40114	5.54872	2.94943	1.3341	5.11279	0.883957	2.40114	2.94943	0.54829	0.119673	A7RMC3	Predicted protein OS=Nematostella vectensis OX=45351 GN=v1g199235 PE=4 SV=1	>tr|A7RMC3|A7RMC3_NEMVE Predicted protein OS=Nematostella vectensis OX=45351 GN=v1g199235 PE=4 SV=1
11.7807	11.6935	11.6771	11.4618	11.3734	11.5275	0.00879562	11.6935	11.4618	-0.231668	0.378454	A7SSW8	Elongation factor 1-alpha OS=Nematostella vectensis OX=45351 GN=v1g247215 PE=3 SV=1	>tr|A7SSW8|A7SSW8_NEMVE Elongation factor 1-alpha OS=Nematostella vectensis OX=45351 GN=v1g247215 PE=3 SV=1
8.96135	8.69676	9.53155	8.7185	8.50001	9.11803	0.404805	8.96135	8.7185	-0.242849	0.369701	A7RM90	Malate synthase OS=Nematostella vectensis OX=45351 GN=v1g160432 PE=3 SV=1	>tr|A7RM90|A7RM90_NEMVE Malate synthase OS=Nematostella vectensis OX=45351 GN=v1g160432 PE=3 SV=1
1.68257	2.32117	-0.301422	10.5194	10.3913	10.0545	0.000345244	1.68257	10.3913	8.70875	0	A7S5A0	Predicted protein (Fragment) OS=Nematostella vectensis OX=45351 GN=v1g105193 PE=3 SV=1	>tr|A7S5A0|A7S5A0_NEMVE Predicted protein (Fragment) OS=Nematostella vectensis OX=45351 GN=v1g105193 PE=3 SV=1
8.35154	7.9869	9.70129	8.29571	7.87688	9.51713	0.878616	8.35154	8.29571	-0.0558281	0.480621	A7S8I3	Tubulin beta chain OS=Nematostella vectensis OX=45351 GN=v1g167737 PE=3 SV=1	>tr|A7S8I3|A7S8I3_NEMVE Tubulin beta chain OS=Nematostella vectensis OX=45351 GN=v1g167737 PE=3 SV=1
5.50887	5.30859	6.07284	5.1297	5.10227	5.89237	0.500961	5.50887	5.1297	-0.379168	0.269507	A7S417	Phosphoenolpyruvate carboxykinase (GTP) OS=Nematostella vectensis OX=45351 GN=v1g166171 PE=3 SV=1	>tr|A7S417|A7S417_NEMVE Phosphoenolpyruvate carboxykinase (GTP) OS=Nematostella vectensis OX=45351 GN=v1g166171 PE=3 SV=1
7.31804	7.38528	7.73348	6.97418	7.41331	7.56749	0.504854	7.38528	7.41331	0.0280285	0.418718	A7S7W7	Predicted protein OS=Nematostella vectensis OX=45351 GN=v1g243450 PE=3 SV=1	>tr|A7S7W7|A7S7W7_NEMVE Predicted protein OS=Nematostella vectensis OX=45351 GN=v1g243450 PE=3 SV=1
6.69869	6.74705	6.30438	6.72914	6.90504	6.0899	0.977125	6.69869	6.72914	0.0304508	0.416952	A7S6M1	Sodium/potassium-transporting ATPase subunit alpha OS=Nematostella vectensis OX=45351 GN=v1g186331 PE=2 SV=1	>tr|A7S6M1|A7S6M1_NEMVE Sodium/potassium-transporting ATPase subunit alpha OS=Nematostella vectensis OX=45351 GN=v1g186331 PE=2 SV=1
-0.0351524	0.971933	0.969805	7.82083	7.08426	8.95708	0.000333028	0.969805	7.82083	6.85103	0	A7RFA3	Histone deacetylase (Fragment) OS=Nematostella vectensis OX=45351 GN=v1g79092 PE=3 SV=1	>tr|A7RFA3|A7RFA3_NEMVE Histone deacetylase (Fragment) OS=Nematostella vectensis OX=45351 GN=v1g79092 PE=3 SV=1
5.32454	5.47174	5.99148	5.15825	5.32257	5.44617	0.259957	5.47174	5.32257	-0.14917	0.444691	A7SFA3	ATP-citrate synthase OS=Nematostella vectensis OX=45351 GN=v1g211386 PE=3 SV=1	>tr|A7SFA3|A7SFA3_NEMVE ATP-citrate synthase OS=Nematostella vectensis OX=45351 GN=v1g211386 PE=3 SV=1
4.68615	4.7323	4.3219	4.50675	4.91272	3.96856	0.717787	4.68615	4.50675	-0.179398	0.420137	A7SF31	Aspartate carbamoyltransferase OS=Nematostella vectensis OX=45351 GN=v1g189113 PE=3 SV=1	>tr|A7SF31|A7SF31_NEMVE Aspartate carbamoyltransferase OS=Nematostella vectensis OX=45351 GN=v1g189113 PE=3 SV=1
7.52629	7.29922	7.94926	7.58274	7.43157	8.23631	0.637785	7.52629	7.58274	0.0564575	0.398104	A7SDY3	Tubulin alpha chain OS=Nematostella vectensis OX=45351 GN=v1g244590 PE=3 SV=1	>tr|A7SDY3|A7SDY3_NEMVE Tubulin alpha chain OS=Nematostella vectensis OX=45351 GN=v1g244590 PE=3 SV=1
4.36237	5.06249	3.39656	4.40548	4.69623	3.31944	0.844887	4.36237	4.40548	0.0431042	0.407755	A7RU31	Predicted protein OS=Nematostella vectensis OX=45351 GN=v1g234494 PE=3 SV=1	>tr|A7RU31|A7RU31_NEMVE Predicted protein OS=Nematostella vectensis OX=45351 GN=v1g234494 PE=3 SV=1
7.0002	6.36842	7.00524	6.311	6.08094	6.63647	0.166883	7.0002	6.311	-0.689199	0.10476	A7RPQ7	Predicted protein OS=Nematostella vectensis OX=45351 GN=v1g161336 PE=3 SV=1	>tr|A7RPQ7|A7RPQ7_NEMVE Predicted protein OS=Nematostella vectensis OX=45351 GN=v1g161336 PE=3 SV=1
6.96561	6.78274	6.83944	7.08455	6.3751	6.52809	0.418975	6.83944	6.52809	-0.311352	0.317684	A7SWM6	Non-specific serine/threonine protein kinase (Fragment) OS=Nematostella vectensis OX=45351 GN=v1g135493 PE=3 SV=1	>tr|A7SWM6|A7SWM6_NEMVE Non-specific serine/threonine protein kinase (Fragment) OS=Nematostella vectensis OX=45351 GN=v1g135493 PE=3 SV=1
7.95136	7.86739	7.64638	8.04778	7.80809	7.63597	0.955562	7.86739	7.80809	-0.0593033	0.483207	A7RTJ5	RNA helicase OS=Nematostella vectensis OX=45351 GN=v1g236625 PE=3 SV=1	>tr|A7RTJ5|A7RTJ5_NEMVE RNA helicase OS=Nematostella vectensis OX=45351 GN=v1g236625 PE=3 SV=1
6.0695	5.74734	6.67257	5.90058	5.78097	6.29692	0.615032	6.0695	5.90058	-0.168926	0.428613	A7RFJ9	Predicted protein OS=Nematostella vectensis OX=45351 GN=v1g233881 PE=3 SV=1	>tr|A7RFJ9|A7RFJ9_NEMVE Predicted protein OS=Nematostella vectensis OX=45351 GN=v1g233881 PE=3 SV=1
9.20096	9.89138	8.26861	9.04826	9.57276	8.01025	0.730056	9.20096	9.04826	-0.152702	0.441808	A7SCN8	Predicted protein OS=Nematostella vectensis OX=45351 GN=v1g188243 PE=3 SV=1	>tr|A7SCN8|A7SCN8_NEMVE Predicted protein OS=Nematostella vectensis OX=45351 GN=v1g188243 PE=3 SV=1
7.62103	7.70738	8.15558	6.78478	7.1238	7.28034	0.0257776	7.70738	7.1238	-0.583582	0.149946	A7T274	Amidophosphoribosyltransferase OS=Nematostella vectensis OX=45351 GN=v1g248582 PE=3 SV=1	>tr|A7T274|A7T274_NEMVE Amidophosphoribosyltransferase OS=Nematostella vectensis OX=45351 GN=v1g248582 PE=3 SV=1
5.26728	5.36625	6.17075	4.77879	5.06248	5.95025	0.49866	5.36625	5.06248	-0.303764	0.323294	A7RZW4	Dipeptidyl peptidase 3 OS=Nematostella vectensis OX=45351 GN=dpp3 PE=3 SV=1	>sp|A7RZW4|DPP3_NEMVE Dipeptidyl peptidase 3 OS=Nematostella vectensis OX=45351 GN=dpp3 PE=3 SV=1
4.24285	4.9906	5.77505	5.32677	5.06236	5.8932	0.448358	4.9906	5.32677	0.336178	0.217531	A7SDG1	Lysine ketoglutarate reductase OS=Nematostella vectensis OX=45351 GN=v1g235305 PE=3 SV=1	>tr|A7SDG1|A7SDG1_NEMVE Lysine ketoglutarate reductase OS=Nematostella vectensis OX=45351 GN=v1g235305 PE=3 SV=1
7.8467	7.57731	8.09783	7.55115	7.40695	7.97873	0.440922	7.8467	7.55115	-0.295546	0.329416	A7S3G2	Tubulin alpha chain OS=Nematostella vectensis OX=45351 GN=v1g242597 PE=3 SV=1	>tr|A7S3G2|A7S3G2_NEMVE Tubulin alpha chain OS=Nematostella vectensis OX=45351 GN=v1g242597 PE=3 SV=1
7.28967	7.42042	8.00888	7.15628	7.22371	7.89894	0.674472	7.42042	7.22371	-0.196705	0.406211	A7S9Y6	Predicted protein OS=Nematostella vectensis OX=45351 GN=v1g168160 PE=3 SV=1	>tr|A7S9Y6|A7S9Y6_NEMVE Predicted protein OS=Nematostella vectensis OX=45351 GN=v1g168160 PE=3 SV=1
0.544765	0.261419	1.02764	0.431213	0.598944	0.853155	0.951541	0.544765	0.598944	0.0541782	0.399747	A7RUT1	Tubulin alpha chain OS=Nematostella vectensis OX=45351 GN=v1g202466 PE=3 SV=1	>tr|A7RUT1|A7RUT1_NEMVE Tubulin alpha chain OS=Nematostella vectensis OX=45351 GN=v1g202466 PE=3 SV=1
5.83203	5.42518	7.06481	5.73946	4.47346	5.83384	0.314416	5.83203	5.73946	-0.0925674	0.49117	A7SM49	RNA helicase OS=Nematostella vectensis OX=45351 GN=v1g235676 PE=3 SV=1	>tr|A7SM49|A7SM49_NEMVE RNA helicase OS=Nematostella vectensis OX=45351 GN=v1g235676 PE=3 SV=1
0.257507	-0.112156	0.317709	8.5863	7.91008	9.1044	2.27535e-05	0.257507	8.5863	8.3288	0	A7SSF7	Predicted protein (Fragment) OS=Nematostella vectensis OX=45351 GN=v1g129837 PE=4 SV=1	>tr|A7SSF7|A7SSF7_NEMVE Predicted protein (Fragment) OS=Nematostella vectensis OX=45351 GN=v1g129837 PE=4 SV=1
5.42187	5.45362	3.66468	5.75439	5.59683	3.67682	0.864176	5.42187	5.59683	0.174961	0.31578	A7RIZ1	Pyruvate carboxylase OS=Nematostella vectensis OX=45351 GN=v1g178585 PE=4 SV=1	>tr|A7RIZ1|A7RIZ1_NEMVE Pyruvate carboxylase OS=Nematostella vectensis OX=45351 GN=v1g178585 PE=4 SV=1
7.00091	6.88264	6.95239	6.94563	6.83159	6.61447	0.223959	6.95239	6.83159	-0.120796	0.467935	A7RFW8	Ribonucleoside-diphosphate reductase OS=Nematostella vectensis OX=45351 GN=v1g158066 PE=3 SV=1	>tr|A7RFW8|A7RFW8_NEMVE Ribonucleoside-diphosphate reductase OS=Nematostella vectensis OX=45351 GN=v1g158066 PE=3 SV=1
6.92915	6.78834	7.09479	6.27311	6.46093	6.936	0.153062	6.92915	6.46093	-0.468222	0.212346	A7SXL0	Predicted protein (Fragment) OS=Nematostella vectensis OX=45351 GN=v1g136834 PE=4 SV=1	>tr|A7SXL0|A7SXL0_NEMVE Predicted protein (Fragment) OS=Nematostella vectensis OX=45351 GN=v1g136834 PE=4 SV=1
4.30118	4.40925	5.10738	4.2167	4.07278	4.81301	0.521055	4.40925	4.2167	-0.192551	0.409543	A7S9Q1	Phosphodiesterase OS=Nematostella vectensis OX=45351 GN=v1g110219 PE=3 SV=1	>tr|A7S9Q1|A7S9Q1_NEMVE Phosphodiesterase OS=Nematostella vectensis OX=45351 GN=v1g110219 PE=3 SV=1
7.33157	7.05436	8.39518	6.9128	7.09028	8.2112	0.759495	7.33157	7.09028	-0.241289	0.370918	A7SKW7	Predicted protein OS=Nematostella vectensis OX=45351 GN=v1g122048 PE=3 SV=1	>tr|A7SKW7|A7SKW7_NEMVE Predicted protein OS=Nematostella vectensis OX=45351 GN=v1g122048 PE=3 SV=1
3.22093	3.42559	4.14194	2.828	2.469	3.63594	0.235945	3.42559	2.828	-0.597584	0.143304	A7RVD9	Tubulin alpha chain OS=Nematostella vectensis OX=45351 GN=v1g228829 PE=3 SV=1	>tr|A7RVD9|A7RVD9_NEMVE Tubulin alpha chain OS=Nematostella vectensis OX=45351 GN=v1g228829 PE=3 SV=1
4.68321	4.83987	5.19281	4.14434	4.53403	4.66098	0.10141	4.83987	4.53403	-0.305847	0.32175	A7SJG5	Dihydropyrimidine dehydrogenase [NADP(+)] OS=Nematostella vectensis OX=45351 GN=v1g190441 PE=3 SV=1	>tr|A7SJG5|A7SJG5_NEMVE Dihydropyrimidine dehydrogenase [NADP(+)] OS=Nematostella vectensis OX=45351 GN=v1g190441 PE=3 SV=1
1.49773	0.95673	-0.0854397	-1.1515	-0.0172272	-0.848646	0.0638395	0.95673	-0.848646	-1.80538	0.000184641	A7SEB1	Predicted protein OS=Nematostella vectensis OX=45351 GN=v1g169611 PE=3 SV=1	>tr|A7SEB1|A7SEB1_NEMVE Predicted protein OS=Nematostella vectensis OX=45351 GN=v1g169611 PE=3 SV=1
3.02534	2.69584	2.91064	2.50528	2.22192	2.40486	0.0171459	2.91064	2.40486	-0.505777	0.190541	A7S698	Tubulin alpha chain OS=Nematostella vectensis OX=45351 GN=v1g186200 PE=3 SV=1	>tr|A7S698|A7S698_NEMVE Tubulin alpha chain OS=Nematostella vectensis OX=45351 GN=v1g186200 PE=3 SV=1
5.51269	5.37528	3.3815	5.15934	5.57243	3.39531	0.962905	5.37528	5.15934	-0.215942	0.39087	A7RT97	Predicted protein OS=Nematostella vectensis OX=45351 GN=v1g181671 PE=3 SV=1	>tr|A7RT97|A7RT97_NEMVE Predicted protein OS=Nematostella vectensis OX=45351 GN=v1g181671 PE=3 SV=1
1.07878	1.60924	2.88032	1.58924	1.36822	2.28507	0.865533	1.60924	1.58924	-0.0199966	0.454024	A7STX9	Predicted protein OS=Nematostella vectensis OX=45351 GN=v1g247395 PE=4 SV=1	>tr|A7STX9|A7STX9_NEMVE Predicted protein OS=Nematostella vectensis OX=45351 GN=v1g247395 PE=4 SV=1
5.9753	6.08531	7.7793	6.71663	6.06103	8.15851	0.689845	6.08531	6.71663	0.631321	0.0914864	A7S9A5	Predicted protein OS=Nematostella vectensis OX=45351 GN=v1g167953 PE=4 SV=1	>tr|A7S9A5|A7S9A5_NEMVE Predicted protein OS=Nematostella vectensis OX=45351 GN=v1g167953 PE=4 SV=1
5.61476	5.54578	7.06853	5.94235	5.59812	7.24202	0.80651	5.61476	5.94235	0.327593	0.222276	A7RLS1	Predicted protein OS=Nematostella vectensis OX=45351 GN=v1g236455 PE=4 SV=1	>tr|A7RLS1|A7RLS1_NEMVE Predicted protein OS=Nematostella vectensis OX=45351 GN=v1g236455 PE=4 SV=1
5.16263	4.84124	5.65749	4.45749	4.87471	4.86744	0.150594	5.16263	4.86744	-0.295193	0.32968	A7SD96	Trifunctional purine biosynthetic protein adenosine-3 OS=Nematostella vectensis OX=45351 GN=v1g114087 PE=3 SV=1	>tr|A7SD96|A7SD96_NEMVE Trifunctional purine biosynthetic protein adenosine-3 OS=Nematostella vectensis OX=45351 GN=v1g114087 PE=3 SV=1
2.78758	3.31172	1.5615	4.01631	3.87572	4.48956	0.0460834	2.78758	4.01631	1.22873	0.00719934	A7RXA1	Predicted protein OS=Nematostella vectensis OX=45351 GN=v1g241316 PE=3 SV=1	>tr|A7RXA1|A7RXA1_NEMVE Predicted protein OS=Nematostella vectensis OX=45351 GN=v1g241316 PE=3 SV=1
3.76824	3.74796	4.50315	3.09625	3.6555	4.1888	0.421076	3.76824	3.6555	-0.112736	0.474562	A7RFF5	Formylglycinamide ribonucleotide amidotransferase OS=Nematostella vectensis OX=45351 GN=v1g79992 PE=3 SV=1	>tr|A7RFF5|A7RFF5_NEMVE Formylglycinamide ribonucleotide amidotransferase OS=Nematostella vectensis OX=45351 GN=v1g79992 PE=3 SV=1
4.16722	4.53153	5.18944	3.55823	3.82603	4.70499	0.260273	4.53153	3.82603	-0.705492	0.0987769	A7STV6	Acyl-coenzyme A oxidase OS=Nematostella vectensis OX=45351 GN=v1g237514 PE=3 SV=1	>tr|A7STV6|A7STV6_NEMVE Acyl-coenzyme A oxidase OS=Nematostella vectensis OX=45351 GN=v1g237514 PE=3 SV=1
4.70652	4.76126	5.78561	4.87563	4.77387	5.48956	0.931428	4.76126	4.87563	0.114372	0.357034	A7RUV9	Aminopeptidase OS=Nematostella vectensis OX=45351 GN=v1g240852 PE=3 SV=1	>tr|A7RUV9|A7RUV9_NEMVE Aminopeptidase OS=Nematostella vectensis OX=45351 GN=v1g240852 PE=3 SV=1
5.79094	4.64439	6.09447	4.75441	4.69666	5.78302	0.487389	5.79094	4.75441	-1.03653	0.0242742	A7SXV0	Glutamine--fructose-6-phosphate transaminase (isomerizing) OS=Nematostella vectensis OX=45351 GN=v1g175439 PE=4 SV=1	>tr|A7SXV0|A7SXV0_NEMVE Glutamine--fructose-6-phosphate transaminase (isomerizing) OS=Nematostella vectensis OX=45351 GN=v1g175439 PE=4 SV=1
5.24986	5.16909	5.27306	5.16343	5.17348	5.16153	0.111727	5.24986	5.16343	-0.0864277	0.49623	A7T144	Predicted protein OS=Nematostella vectensis OX=45351 GN=v1g195315 PE=3 SV=1	>tr|A7T144|A7T144_NEMVE Predicted protein OS=Nematostella vectensis OX=45351 GN=v1g195315 PE=3 SV=1
4.2554	4.18553	2.89264	5.77486	4.91889	3.83554	0.210487	4.18553	4.91889	0.73336	0.063981	A7RXE0	DnaJ homolog subfamily C member 10 OS=Nematostella vectensis OX=45351 GN=v1g163820 PE=4 SV=1	>tr|A7RXE0|A7RXE0_NEMVE DnaJ homolog subfamily C member 10 OS=Nematostella vectensis OX=45351 GN=v1g163820 PE=4 SV=1
5.27946	5.13686	6.2431	5.10402	5.03359	5.9822	0.717105	5.27946	5.10402	-0.175436	0.423339	A7SXF9	Predicted protein OS=Nematostella vectensis OX=45351 GN=v1g247943 PE=4 SV=1	>tr|A7SXF9|A7SXF9_NEMVE Predicted protein OS=Nematostella vectensis OX=45351 GN=v1g247943 PE=4 SV=1
1.27952	0.775824	2.70387	1.80817	1.70781	2.83164	0.479622	1.27952	1.80817	0.52865	0.127154	A7S027	Tubulin beta chain OS=Nematostella vectensis OX=45351 GN=v1g229095 PE=3 SV=1	>tr|A7S027|A7S027_NEMVE Tubulin beta chain OS=Nematostella vectensis OX=45351 GN=v1g229095 PE=3 SV=1
2.80723	2.74033	5.25439	3.59158	3.10938	5.00905	0.77819	2.80723	3.59158	0.784351	0.052896	A7RFD0	Predicted protein (Fragment) OS=Nematostella vectensis OX=45351 GN=v1g60050 PE=4 SV=1	>tr|A7RFD0|A7RFD0_NEMVE Predicted protein (Fragment) OS=Nematostella vectensis OX=45351 GN=v1g60050 PE=4 SV=1
5.87308	5.78005	5.92209	6.13195	5.69549	5.92033	0.687091	5.87308	5.92033	0.0472546	0.404749	A7SG65	Predicted protein OS=Nematostella vectensis OX=45351 GN=v1g189485 PE=3 SV=1	>tr|A7SG65|A7SG65_NEMVE Predicted protein OS=Nematostella vectensis OX=45351 GN=v1g189485 PE=3 SV=1
7.42428	7.16565	5.41555	7.28177	7.57788	5.45257	0.916533	7.16565	7.28177	0.116123	0.355815	A7S5Y2	Glyceraldehyde-3-phosphate dehydrogenase OS=Nematostella vectensis OX=45351 GN=v1g243086 PE=3 SV=1	>tr|A7S5Y2|A7S5Y2_NEMVE Glyceraldehyde-3-phosphate dehydrogenase OS=Nematostella vectensis OX=45351 GN=v1g243086 PE=3 SV=1
6.41433	6.47678	7.21311	6.21561	6.56686	6.84019	0.635902	6.47678	6.56686	0.0900764	0.374093	A7T273	AIR carboxylase OS=Nematostella vectensis OX=45351 GN=v1g142804 PE=3 SV=1	>tr|A7T273|A7T273_NEMVE AIR carboxylase OS=Nematostella vectensis OX=45351 GN=v1g142804 PE=3 SV=1
6.02334	5.93779	6.80292	5.56917	5.9956	6.60321	0.65108	6.02334	5.9956	-0.0277462	0.459763	A7T0R9	GDP-D-mannose dehydratase OS=Nematostella vectensis OX=45351 GN=v1g248392 PE=3 SV=1	>tr|A7T0R9|A7T0R9_NEMVE GDP-D-mannose dehydratase OS=Nematostella vectensis OX=45351 GN=v1g248392 PE=3 SV=1
7.67561	7.57255	5.57303	7.87747	7.73703	5.81088	0.843347	7.57255	7.73703	0.164478	0.322773	A7RFY0	Predicted protein OS=Nematostella vectensis OX=45351 GN=v1g158093 PE=4 SV=1	>tr|A7RFY0|A7RFY0_NEMVE Predicted protein OS=Nematostella vectensis OX=45351 GN=v1g158093 PE=4 SV=1
5.73738	5.89214	5.51901	5.48937	5.84382	5.50102	0.545545	5.73738	5.50102	-0.236361	0.374772	A7SEP6	S-adenosylmethionine synthase OS=Nematostella vectensis OX=45351 GN=v1g233095 PE=3 SV=1	>tr|A7SEP6|A7SEP6_NEMVE S-adenosylmethionine synthase OS=Nematostella vectensis OX=45351 GN=v1g233095 PE=3 SV=1
-0.844694	-0.705132	-0.610285	-0.748028	-0.644228	-0.244354	0.357504	-0.705132	-0.644228	0.0609035	0.394904	A7S699	Tubulin alpha chain OS=Nematostella vectensis OX=45351 GN=v1g235000 PE=3 SV=1	>tr|A7S699|A7S699_NEMVE Tubulin alpha chain OS=Nematostella vectensis OX=45351 GN=v1g235000 PE=3 SV=1
5.26766	4.95822	5.9499	5.27696	5.15165	5.97204	0.856394	5.26766	5.27696	0.00930595	0.43242	A7RKC0	Predicted protein OS=Nematostella vectensis OX=45351 GN=v1g159736 PE=3 SV=1	>tr|A7RKC0|A7RKC0_NEMVE Predicted protein OS=Nematostella vectensis OX=45351 GN=v1g159736 PE=3 SV=1
6.71763	6.45601	7.89152	6.62172	6.34704	8.06406	0.988312	6.71763	6.62172	-0.0959129	0.488413	A7SGL1	Protein disulfide-isomerase (Fragment) OS=Nematostella vectensis OX=45351 GN=v1g117546 PE=3 SV=1	>tr|A7SGL1|A7SGL1_NEMVE Protein disulfide-isomerase (Fragment) OS=Nematostella vectensis OX=45351 GN=v1g117546 PE=3 SV=1
5.84704	5.51568	5.59337	5.48678	5.24364	5.15364	0.0644942	5.59337	5.24364	-0.349726	0.28997	A7SV43	Predicted protein OS=Nematostella vectensis OX=45351 GN=v1g247592 PE=4 SV=1	>tr|A7SV43|A7SV43_NEMVE Predicted protein OS=Nematostella vectensis OX=45351 GN=v1g247592 PE=4 SV=1
-0.227581	-0.101654	2.68633	0.191938	-0.71764	2.40649	0.910636	-0.101654	0.191938	0.293592	0.241638	A7T3T4	Predicted protein OS=Nematostella vectensis OX=45351 GN=v1g176499 PE=3 SV=1	>tr|A7T3T4|A7T3T4_NEMVE Predicted protein OS=Nematostella vectensis OX=45351 GN=v1g176499 PE=3 SV=1
1.89556	1.78664	4.27165	2.5179	2.1166	4.29111	0.773221	1.89556	2.5179	0.622341	0.0942734	A7S398	Predicted protein OS=Nematostella vectensis OX=45351 GN=v1g242549 PE=4 SV=1	>tr|A7S398|A7S398_NEMVE Predicted protein OS=Nematostella vectensis OX=45351 GN=v1g242549 PE=4 SV=1
6.81268	7.04347	6.70167	6.75504	6.95052	6.52925	0.532869	6.81268	6.75504	-0.0576344	0.481965	A7SEP5	S-adenosylmethionine synthase OS=Nematostella vectensis OX=45351 GN=v1g237177 PE=3 SV=1	>tr|A7SEP5|A7SEP5_NEMVE S-adenosylmethionine synthase OS=Nematostella vectensis OX=45351 GN=v1g237177 PE=3 SV=1
5.92212	5.61493	5.91213	5.64871	5.76359	5.70311	0.353513	5.91213	5.70311	-0.209021	0.396372	A7RVR9	Dolichyl-diphosphooligosaccharide--protein glycosyltransferase subunit 1 OS=Nematostella vectensis OX=45351 GN=v1g241029 PE=3 SV=1	>tr|A7RVR9|A7RVR9_NEMVE Dolichyl-diphosphooligosaccharide--protein glycosyltransferase subunit 1 OS=Nematostella vectensis OX=45351 GN=v1g241029 PE=3 SV=1
5.18245	5.12687	2.44782	5.0217	5.07788	3.14536	0.889981	5.12687	5.0217	-0.105167	0.48079	A7RIT1	DNA helicase OS=Nematostella vectensis OX=45351 GN=v1g238608 PE=3 SV=1	>tr|A7RIT1|A7RIT1_NEMVE DNA helicase OS=Nematostella vectensis OX=45351 GN=v1g238608 PE=3 SV=1
5.40527	5.34045	4.45181	4.60875	4.97352	4.27514	0.291343	5.34045	4.60875	-0.731695	0.0896858	A7SMT1	CCT-beta OS=Nematostella vectensis OX=45351 GN=v1g191440 PE=3 SV=1	>tr|A7SMT1|A7SMT1_NEMVE CCT-beta OS=Nematostella vectensis OX=45351 GN=v1g191440 PE=3 SV=1
3.43691	3.53721	3.97177	3.22102	3.41134	3.96054	0.691677	3.53721	3.41134	-0.125862	0.463774	A7SB00	Protein transport protein SEC23 OS=Nematostella vectensis OX=45351 GN=v1g187740 PE=3 SV=1	>tr|A7SB00|A7SB00_NEMVE Protein transport protein SEC23 OS=Nematostella vectensis OX=45351 GN=v1g187740 PE=3 SV=1
5.29781	5.26168	5.08644	5.2332	5.27135	4.4205	0.446696	5.26168	5.2332	-0.0284786	0.460306	A7RQE0	Glutamate--cysteine ligase (Fragment) OS=Nematostella vectensis OX=45351 GN=v1g180776 PE=3 SV=1	>tr|A7RQE0|A7RQE0_NEMVE Glutamate--cysteine ligase (Fragment) OS=Nematostella vectensis OX=45351 GN=v1g180776 PE=3 SV=1
5.91488	5.29968	4.07631	5.18276	5.34072	3.99026	0.725746	5.29968	5.18276	-0.116915	0.471125	A7SPV7	Predicted protein OS=Nematostella vectensis OX=45351 GN=v1g215593 PE=3 SV=1	>tr|A7SPV7|A7SPV7_NEMVE Predicted protein OS=Nematostella vectensis OX=45351 GN=v1g215593 PE=3 SV=1
5.17324	5.67484	6.52931	5.41503	5.50607	6.1522	0.835989	5.67484	5.50607	-0.168772	0.428738	A7S2H7	Phosphoacetylglucosamine mutase OS=Nematostella vectensis OX=45351 GN=v1g242391 PE=3 SV=1	>tr|A7S2H7|A7S2H7_NEMVE Phosphoacetylglucosamine mutase OS=Nematostella vectensis OX=45351 GN=v1g242391 PE=3 SV=1
4.13537	3.9297	6.04177	4.10705	4.02508	5.6139	0.894058	4.13537	4.10705	-0.0283146	0.460184	A7RM89	Predicted protein OS=Nematostella vectensis OX=45351 GN=v1g179675 PE=4 SV=1	>tr|A7RM89|A7RM89_NEMVE Predicted protein OS=Nematostella vectensis OX=45351 GN=v1g179675 PE=4 SV=1
4.75054	4.8781	4.70118	4.40524	4.82868	4.63384	0.312028	4.75054	4.63384	-0.116699	0.471302	A7S7E1	Predicted protein OS=Nematostella vectensis OX=45351 GN=v1g167354 PE=4 SV=1	>tr|A7S7E1|A7S7E1_NEMVE Predicted protein OS=Nematostella vectensis OX=45351 GN=v1g167354 PE=4 SV=1
8.54995	8.0843	9.34683	8.18623	7.73021	9.08996	0.582264	8.54995	8.18623	-0.363724	0.28015	A7S4K9	Protein-ribulosamine 3-kinase OS=Nematostella vectensis OX=45351 GN=v1g166358 PE=3 SV=1	>tr|A7S4K9|A7S4K9_NEMVE Protein-ribulosamine 3-kinase OS=Nematostella vectensis OX=45351 GN=v1g166358 PE=3 SV=1
5.97255	5.82743	6.15151	5.79624	5.93292	6.11975	0.809189	5.97255	5.93292	-0.0396252	0.468576	A7SRI7	Predicted protein OS=Nematostella vectensis OX=45351 GN=v1g237453 PE=4 SV=1	>tr|A7SRI7|A7SRI7_NEMVE Predicted protein OS=Nematostella vectensis OX=45351 GN=v1g237453 PE=4 SV=1
8.8301	9.18468	9.95404	8.74842	9.01225	9.56799	0.630508	9.18468	9.01225	-0.17243	0.425773	A7RYS8	Predicted protein OS=Nematostella vectensis OX=45351 GN=v1g236760 PE=3 SV=1	>tr|A7RYS8|A7RYS8_NEMVE Predicted protein OS=Nematostella vectensis OX=45351 GN=v1g236760 PE=3 SV=1
6.59595	6.68302	7.69757	6.59615	6.54184	7.52603	0.837639	6.68302	6.59615	-0.0868759	0.49586	A7SAI7	Predicted protein OS=Nematostella vectensis OX=45351 GN=v1g243976 PE=4 SV=1	>tr|A7SAI7|A7SAI7_NEMVE Predicted protein OS=Nematostella vectensis OX=45351 GN=v1g243976 PE=4 SV=1
5.50045	5.62072	2.18243	5.11387	5.50023	1.79984	0.864267	5.50045	5.11387	-0.386578	0.264473	A7RHF5	Predicted protein OS=Nematostella vectensis OX=45351 GN=v1g236342 PE=4 SV=1	>tr|A7RHF5|A7RHF5_NEMVE Predicted protein OS=Nematostella vectensis OX=45351 GN=v1g236342 PE=4 SV=1
6.06607	6.04533	5.7775	6.00323	6.03375	5.70903	0.749306	6.04533	6.00323	-0.0421028	0.470416	A7SSL5	Predicted protein OS=Nematostella vectensis OX=45351 GN=v1g216823 PE=3 SV=1	>tr|A7SSL5|A7SSL5_NEMVE Predicted protein OS=Nematostella vectensis OX=45351 GN=v1g216823 PE=3 SV=1
4.29588	4.15367	5.44724	4.49259	4.41623	5.44702	0.785964	4.29588	4.49259	0.196709	0.301483	A7RWA7	RNA helicase (Fragment) OS=Nematostella vectensis OX=45351 GN=v1g95706 PE=3 SV=1	>tr|A7RWA7|A7RWA7_NEMVE RNA helicase (Fragment) OS=Nematostella vectensis OX=45351 GN=v1g95706 PE=3 SV=1
8.08722	8.01873	6.84847	8.04977	7.81923	6.66348	0.822649	8.01873	7.81923	-0.199501	0.403971	A7RZI7	Predicted protein (Fragment) OS=Nematostella vectensis OX=45351 GN=v1g98829 PE=3 SV=1	>tr|A7RZI7|A7RZI7_NEMVE Predicted protein (Fragment) OS=Nematostella vectensis OX=45351 GN=v1g98829 PE=3 SV=1
5.12091	4.88487	4.54298	4.32447	4.57669	4.23907	0.074726	4.88487	4.32447	-0.5604	0.161389	A7RIF0	T-complex protein 1 subunit eta OS=Nematostella vectensis OX=45351 GN=v1g238513 PE=3 SV=1	>tr|A7RIF0|A7RIF0_NEMVE T-complex protein 1 subunit eta OS=Nematostella vectensis OX=45351 GN=v1g238513 PE=3 SV=1
5.12092	5.46056	5.48618	5.52351	5.31716	5.62543	0.421949	5.46056	5.52351	0.0629444	0.393437	A7SFE0	Predicted protein (Fragment) OS=Nematostella vectensis OX=45351 GN=v1g116416 PE=3 SV=1	>tr|A7SFE0|A7SFE0_NEMVE Predicted protein (Fragment) OS=Nematostella vectensis OX=45351 GN=v1g116416 PE=3 SV=1
5.27371	5.34453	6.51406	5.32996	5.36971	6.3121	0.941506	5.34453	5.36971	0.0251732	0.420801	A7RYI9	Cystathionine beta-synthase OS=Nematostella vectensis OX=45351 GN=v1g204029 PE=3 SV=1	>tr|A7RYI9|A7RYI9_NEMVE Cystathionine beta-synthase OS=Nematostella vectensis OX=45351 GN=v1g204029 PE=3 SV=1
5.1902	5.33412	5.77211	4.39569	4.85205	5.51268	0.236989	5.33412	4.85205	-0.482063	0.204145	A7SN59	Predicted protein OS=Nematostella vectensis OX=45351 GN=v1g191580 PE=3 SV=1	>tr|A7SN59|A7SN59_NEMVE Predicted protein OS=Nematostella vectensis OX=45351 GN=v1g191580 PE=3 SV=1
5.89689	5.96981	5.1307	5.03426	5.53175	4.96686	0.204211	5.89689	5.03426	-0.862631	0.0533473	A7SLL4	T-complex protein 1 subunit gamma OS=Nematostella vectensis OX=45351 GN=v1g237354 PE=3 SV=1	>tr|A7SLL4|A7SLL4_NEMVE T-complex protein 1 subunit gamma OS=Nematostella vectensis OX=45351 GN=v1g237354 PE=3 SV=1
5.14413	5.05603	4.07888	4.89044	4.88872	4.03893	0.746597	5.05603	4.88872	-0.167305	0.429928	A7SCJ3	Succinate dehydrogenase (quinone) (Fragment) OS=Nematostella vectensis OX=45351 GN=v1g113343 PE=3 SV=1	>tr|A7SCJ3|A7SCJ3_NEMVE Succinate dehydrogenase (quinone) (Fragment) OS=Nematostella vectensis OX=45351 GN=v1g113343 PE=3 SV=1
5.30603	5.48317	5.17326	5.35375	5.41051	5.07072	0.773857	5.30603	5.35375	0.0477276	0.404406	A7SGK6	Methionine aminopeptidase OS=Nematostella vectensis OX=45351 GN=v1g245141 PE=3 SV=1	>tr|A7SGK6|A7SGK6_NEMVE Methionine aminopeptidase OS=Nematostella vectensis OX=45351 GN=v1g245141 PE=3 SV=1
3.66973	3.59807	5.3375	3.62899	2.99002	4.87027	0.663106	3.66973	3.62899	-0.0407429	0.469406	A7SFE5	Predicted protein OS=Nematostella vectensis OX=45351 GN=v1g244883 PE=4 SV=1	>tr|A7SFE5|A7SFE5_NEMVE Predicted protein OS=Nematostella vectensis OX=45351 GN=v1g244883 PE=4 SV=1
5.14783	5.1312	5.39618	5.18896	5.42073	5.53806	0.303894	5.14783	5.42073	0.272898	0.253857	A7S5L3	Predicted protein (Fragment) OS=Nematostella vectensis OX=45351 GN=v1g105540 PE=3 SV=1	>tr|A7S5L3|A7S5L3_NEMVE Predicted protein (Fragment) OS=Nematostella vectensis OX=45351 GN=v1g105540 PE=3 SV=1
2.52533	2.88564	4.08313	3.07235	3.103	3.98334	0.711439	2.88564	3.103	0.217354	0.288187	A7SSG6	Ubiquitin-activating enzyme E1 OS=Nematostella vectensis OX=45351 GN=v1g129964 PE=3 SV=1	>tr|A7SSG6|A7SSG6_NEMVE Ubiquitin-activating enzyme E1 OS=Nematostella vectensis OX=45351 GN=v1g129964 PE=3 SV=1
6.91755	6.45714	7.58985	7.76447	6.64332	7.75733	0.465784	6.91755	7.75733	0.839773	0.0426359	A7RFX1	Predicted protein OS=Nematostella vectensis OX=45351 GN=v1g158071 PE=3 SV=1	>tr|A7RFX1|A7RFX1_NEMVE Predicted protein OS=Nematostella vectensis OX=45351 GN=v1g158071 PE=3 SV=1
3.50096	3.99767	1.59707	3.26839	3.77202	1.90075	0.95807	3.50096	3.26839	-0.232563	0.377751	A7SEA7	Predicted protein OS=Nematostella vectensis OX=45351 GN=v1g210933 PE=3 SV=1	>tr|A7SEA7|A7SEA7_NEMVE Predicted protein OS=Nematostella vectensis OX=45351 GN=v1g210933 PE=3 SV=1
4.72954	4.39953	4.67847	4.44201	4.13712	4.63296	0.325152	4.67847	4.44201	-0.236469	0.374687	A7SHH5	Protein disulfide-isomerase (Fragment) OS=Nematostella vectensis OX=45351 GN=v1g118540 PE=3 SV=1	>tr|A7SHH5|A7SHH5_NEMVE Protein disulfide-isomerase (Fragment) OS=Nematostella vectensis OX=45351 GN=v1g118540 PE=3 SV=1
4.49497	4.65717	2.38254	3.83182	4.101	1.74655	0.585541	4.49497	3.83182	-0.663147	0.114864	A7RQC0	Predicted protein OS=Nematostella vectensis OX=45351 GN=v1g239941 PE=3 SV=1	>tr|A7RQC0|A7RQC0_NEMVE Predicted protein OS=Nematostella vectensis OX=45351 GN=v1g239941 PE=3 SV=1
7.21525	7.21168	7.28422	6.74421	6.53345	6.69576	0.00103986	7.21525	6.69576	-0.519489	0.182935	A7SUN8	Predicted protein OS=Nematostella vectensis OX=45351 GN=v1g247512 PE=4 SV=1	>tr|A7SUN8|A7SUN8_NEMVE Predicted protein OS=Nematostella vectensis OX=45351 GN=v1g247512 PE=4 SV=1
3.53451	4.21134	-0.920536	3.00407	3.99164	-0.142027	0.996516	3.53451	3.00407	-0.530437	0.177	A7RZG6	Predicted protein (Fragment) OS=Nematostella vectensis OX=45351 GN=v1g98802 PE=4 SV=1	>tr|A7RZG6|A7RZG6_NEMVE Predicted protein (Fragment) OS=Nematostella vectensis OX=45351 GN=v1g98802 PE=4 SV=1
4.63947	4.70177	2.2433	4.76471	4.72392	2.10852	0.99736	4.63947	4.72392	0.0844498	0.37808	A7RZ26	Predicted protein OS=Nematostella vectensis OX=45351 GN=v1g241689 PE=3 SV=1	>tr|A7RZ26|A7RZ26_NEMVE Predicted protein OS=Nematostella vectensis OX=45351 GN=v1g241689 PE=3 SV=1
5.23777	5.14195	6.41423	5.18884	4.5989	6.12321	0.6513	5.23777	5.18884	-0.0489292	0.475489	A7SD67	Predicted protein OS=Nematostella vectensis OX=45351 GN=v1g169195 PE=3 SV=1	>tr|A7SD67|A7SD67_NEMVE Predicted protein OS=Nematostella vectensis OX=45351 GN=v1g169195 PE=3 SV=1
-0.574167	-1.08772	4.32594	1.45686	-1.01315	4.38851	0.771616	-0.574167	1.45686	2.03103	3.98623e-05	A7SFJ6	Predicted protein OS=Nematostella vectensis OX=45351 GN=v1g211503 PE=4 SV=1	>tr|A7SFJ6|A7SFJ6_NEMVE Predicted protein OS=Nematostella vectensis OX=45351 GN=v1g211503 PE=4 SV=1
4.69267	4.52044	3.67669	4.42411	4.52705	3.68894	0.849072	4.52044	4.42411	-0.0963249	0.488073	A7SNA7	Glutamine amidotransferase OS=Nematostella vectensis OX=45351 GN=v1g191624 PE=4 SV=1	>tr|A7SNA7|A7SNA7_NEMVE Glutamine amidotransferase OS=Nematostella vectensis OX=45351 GN=v1g191624 PE=4 SV=1
4.89381	4.71679	4.66688	4.71798	4.97279	4.94092	0.326415	4.71679	4.94092	0.224127	0.283886	A7RHA6	Predicted protein OS=Nematostella vectensis OX=45351 GN=v1g158666 PE=3 SV=1	>tr|A7RHA6|A7RHA6_NEMVE Predicted protein OS=Nematostella vectensis OX=45351 GN=v1g158666 PE=3 SV=1
2.24124	2.20241	2.76176	2.80492	2.41184	2.94996	0.255357	2.24124	2.80492	0.563681	0.114033	A7RVC0	Clathrin heavy chain OS=Nematostella vectensis OX=45351 GN=v1g163153 PE=3 SV=1	>tr|A7RVC0|A7RVC0_NEMVE Clathrin heavy chain OS=Nematostella vectensis OX=45351 GN=v1g163153 PE=3 SV=1
6.43272	6.44845	7.78959	5.07407	8.27511	7.67672	0.918042	6.44845	7.67672	1.22827	0.00721672	A7REX4	Predicted protein OS=Nematostella vectensis OX=45351 GN=v1g157740 PE=4 SV=1	>tr|A7REX4|A7REX4_NEMVE Predicted protein OS=Nematostella vectensis OX=45351 GN=v1g157740 PE=4 SV=1
3.92344	3.88463	5.56543	3.97757	3.84656	5.61887	0.978146	3.92344	3.97757	0.0541286	0.399783	A7RYS1	Predicted protein (Fragment) OS=Nematostella vectensis OX=45351 GN=v1g98056 PE=3 SV=1	>tr|A7RYS1|A7RYS1_NEMVE Predicted protein (Fragment) OS=Nematostella vectensis OX=45351 GN=v1g98056 PE=3 SV=1
3.1993	3.22352	4.28106	3.57644	3.29593	4.41087	0.713144	3.22352	3.57644	0.352922	0.208446	A7SL10	Predicted protein OS=Nematostella vectensis OX=45351 GN=v1g245960 PE=3 SV=1	>tr|A7SL10|A7SL10_NEMVE Predicted protein OS=Nematostella vectensis OX=45351 GN=v1g245960 PE=3 SV=1
5.17488	5.30335	5.53666	5.58954	5.51493	5.0596	0.812764	5.30335	5.51493	0.211584	0.291875	A7RER2	Arginine kinase 1 OS=Nematostella vectensis OX=45351 GN=v1g79604 PE=2 SV=1	>tr|A7RER2|A7RER2_NEMVE Arginine kinase 1 OS=Nematostella vectensis OX=45351 GN=v1g79604 PE=2 SV=1
4.22091	4.14054	5.28635	3.72837	3.26658	4.27455	0.167173	4.22091	3.72837	-0.492537	0.198067	A7SQ30	Predicted protein OS=Nematostella vectensis OX=45351 GN=v1g246689 PE=4 SV=1	>tr|A7SQ30|A7SQ30_NEMVE Predicted protein OS=Nematostella vectensis OX=45351 GN=v1g246689 PE=4 SV=1
3.81052	3.45543	3.84944	3.45619	3.15006	3.53727	0.132894	3.81052	3.45619	-0.354334	0.286719	A7SHU9	Alanine--tRNA ligase OS=Nematostella vectensis OX=45351 GN=v1g189992 PE=3 SV=1	>tr|A7SHU9|A7SHU9_NEMVE Alanine--tRNA ligase OS=Nematostella vectensis OX=45351 GN=v1g189992 PE=3 SV=1
6.79122	6.75901	7.83371	6.61355	6.22729	7.67799	0.633291	6.79122	6.61355	-0.177675	0.421529	A7SQ65	Profilin OS=Nematostella vectensis OX=45351 GN=v1g246711 PE=3 SV=1	>tr|A7SQ65|A7SQ65_NEMVE Profilin OS=Nematostella vectensis OX=45351 GN=v1g246711 PE=3 SV=1
4.5457	4.17197	5.35749	3.24833	5.60777	4.47695	0.762897	4.5457	4.47695	-0.0687447	0.490236	A7RRW9	Predicted protein OS=Nematostella vectensis OX=45351 GN=v1g91061 PE=3 SV=1	>tr|A7RRW9|A7RRW9_NEMVE Predicted protein OS=Nematostella vectensis OX=45351 GN=v1g91061 PE=3 SV=1
5.29939	5.43746	2.11528	4.43892	5.15658	1.47629	0.723649	5.29939	4.43892	-0.860462	0.0538356	A7SPP0	ATP synthase subunit beta OS=Nematostella vectensis OX=45351 GN=v1g230667 PE=3 SV=1	>tr|A7SPP0|A7SPP0_NEMVE ATP synthase subunit beta OS=Nematostella vectensis OX=45351 GN=v1g230667 PE=3 SV=1
3.90998	3.78626	3.48243	4.4844	2.83704	3.59508	0.867851	3.78626	3.59508	-0.191181	0.410643	A7RFX6	Predicted protein OS=Nematostella vectensis OX=45351 GN=v1g177334 PE=4 SV=1	>tr|A7RFX6|A7RFX6_NEMVE Predicted protein OS=Nematostella vectensis OX=45351 GN=v1g177334 PE=4 SV=1
5.65429	5.87799	6.28985	5.52813	5.77427	6.17493	0.686751	5.87799	5.77427	-0.103725	0.481978	A7S0N6	Predicted protein OS=Nematostella vectensis OX=45351 GN=v1g164994 PE=4 SV=1	>tr|A7S0N6|A7S0N6_NEMVE Predicted protein OS=Nematostella vectensis OX=45351 GN=v1g164994 PE=4 SV=1
6.48091	6.4735	4.70482	6.10523	6.54453	4.50522	0.853931	6.4735	6.10523	-0.368271	0.276995	A7S700	Purine nucleoside phosphorylase OS=Nematostella vectensis OX=45351 GN=v1g207799 PE=3 SV=1	>tr|A7S700|A7S700_NEMVE Purine nucleoside phosphorylase OS=Nematostella vectensis OX=45351 GN=v1g207799 PE=3 SV=1
4.85898	4.88132	4.3489	4.5472	5.01852	5.26037	0.417839	4.85898	5.01852	0.15954	0.32609	A7S6F3	Glutamate dehydrogenase OS=Nematostella vectensis OX=45351 GN=v1g243194 PE=3 SV=1	>tr|A7S6F3|A7S6F3_NEMVE Glutamate dehydrogenase OS=Nematostella vectensis OX=45351 GN=v1g243194 PE=3 SV=1
5.53069	5.22561	6.0814	5.00681	5.00239	5.75024	0.365949	5.53069	5.00681	-0.523878	0.180541	A7SFQ0	Mitogen-activated protein kinase OS=Nematostella vectensis OX=45351 GN=v1g116697 PE=3 SV=1	>tr|A7SFQ0|A7SFQ0_NEMVE Mitogen-activated protein kinase OS=Nematostella vectensis OX=45351 GN=v1g116697 PE=3 SV=1
2.6302	2.66343	2.81266	2.16945	2.47016	2.77852	0.281804	2.66343	2.47016	-0.193268	0.408967	A7RPZ1	Predicted protein (Fragment) OS=Nematostella vectensis OX=45351 GN=v1g89449 PE=4 SV=1	>tr|A7RPZ1|A7RPZ1_NEMVE Predicted protein (Fragment) OS=Nematostella vectensis OX=45351 GN=v1g89449 PE=4 SV=1
3.80748	3.88382	4.19478	3.62338	3.71566	3.94003	0.251916	3.88382	3.71566	-0.168156	0.429238	A7RNI1	Histidine ammonia-lyase OS=Nematostella vectensis OX=45351 GN=v1g160941 PE=3 SV=1	>tr|A7RNI1|A7RNI1_NEMVE Histidine ammonia-lyase OS=Nematostella vectensis OX=45351 GN=v1g160941 PE=3 SV=1
6.01988	6.02281	5.55545	5.55953	5.75628	5.91872	0.55187	6.01988	5.75628	-0.263596	0.35364	A7RNC7	Ribose-phosphate diphosphokinase OS=Nematostella vectensis OX=45351 GN=v1g180130 PE=3 SV=1	>tr|A7RNC7|A7RNC7_NEMVE Ribose-phosphate diphosphokinase OS=Nematostella vectensis OX=45351 GN=v1g180130 PE=3 SV=1
6.32264	5.82012	5.27867	6.74984	6.78849	5.86391	0.196649	5.82012	6.74984	0.929726	0.0294562	A7S2C0	Predicted protein OS=Nematostella vectensis OX=45351 GN=v1g242355 PE=3 SV=1	>tr|A7S2C0|A7S2C0_NEMVE Predicted protein OS=Nematostella vectensis OX=45351 GN=v1g242355 PE=3 SV=1
5.21734	5.25878	4.97911	5.25042	5.17557	4.86037	0.722866	5.21734	5.17557	-0.0417652	0.470165	A7SBN5	Alpha-MPP (Fragment) OS=Nematostella vectensis OX=45351 GN=v1g11103 PE=3 SV=1	>tr|A7SBN5|A7SBN5_NEMVE Alpha-MPP (Fragment) OS=Nematostella vectensis OX=45351 GN=v1g11103 PE=3 SV=1
4.08447	3.97159	5.01463	3.77284	3.7122	4.54287	0.459429	4.08447	3.77284	-0.311636	0.317475	A7SJG6	Predicted protein OS=Nematostella vectensis OX=45351 GN=v1g245662 PE=4 SV=1	>tr|A7SJG6|A7SJG6_NEMVE Predicted protein OS=Nematostella vectensis OX=45351 GN=v1g245662 PE=4 SV=1
1.56895	1.21791	3.53212	2.93917	2.85063	3.51942	0.254582	1.56895	2.93917	1.37022	0.00335047	A7RKR7	Predicted protein OS=Nematostella vectensis OX=45351 GN=v1g85009 PE=3 SV=1	>tr|A7RKR7|A7RKR7_NEMVE Predicted protein OS=Nematostella vectensis OX=45351 GN=v1g85009 PE=3 SV=1
4.14215	4.10888	3.57498	4.02268	4.03915	3.37551	0.67353	4.10888	4.02268	-0.0861988	0.496419	A7S1D2	Cystathionine beta-synthase OS=Nematostella vectensis OX=45351 GN=v1g165248 PE=4 SV=1	>tr|A7S1D2|A7S1D2_NEMVE Cystathionine beta-synthase OS=Nematostella vectensis OX=45351 GN=v1g165248 PE=4 SV=1
3.09071	2.22833	6.07635	2.51659	2.23653	5.64545	0.845422	3.09071	2.51659	-0.574116	0.154552	A7S1B4	Predicted protein OS=Nematostella vectensis OX=45351 GN=v1g242155 PE=4 SV=1	>tr|A7S1B4|A7S1B4_NEMVE Predicted protein OS=Nematostella vectensis OX=45351 GN=v1g242155 PE=4 SV=1
5.6488	5.67484	3.10508	3.99673	5.44255	2.82038	0.560645	5.6488	3.99673	-1.65207	0.000588584	A7SS63	Serine hydroxymethyltransferase OS=Nematostella vectensis OX=45351 GN=v1g129467 PE=3 SV=1	>tr|A7SS63|A7SS63_NEMVE Serine hydroxymethyltransferase OS=Nematostella vectensis OX=45351 GN=v1g129467 PE=3 SV=1
4.18695	4.38533	5.33666	4.24962	4.2361	5.39623	0.987103	4.38533	4.24962	-0.135712	0.455697	A7RGV0	Predicted protein OS=Nematostella vectensis OX=45351 GN=v1g158484 PE=4 SV=1	>tr|A7RGV0|A7RGV0_NEMVE Predicted protein OS=Nematostella vectensis OX=45351 GN=v1g158484 PE=4 SV=1
3.02221	3.47438	4.83347	2.61975	2.25651	3.93209	0.322365	3.47438	2.61975	-0.854624	0.0551679	A7SYU0	Predicted protein OS=Nematostella vectensis OX=45351 GN=v1g237606 PE=3 SV=1	>tr|A7SYU0|A7SYU0_NEMVE Predicted protein OS=Nematostella vectensis OX=45351 GN=v1g237606 PE=3 SV=1
1.82564	2.13495	4.34847	1.89882	1.94251	3.91089	0.866401	2.13495	1.94251	-0.19244	0.409632	A7S766	Leucyl-tRNA synthetase OS=Nematostella vectensis OX=45351 GN=v1g107058 PE=3 SV=1	>tr|A7S766|A7S766_NEMVE Leucyl-tRNA synthetase OS=Nematostella vectensis OX=45351 GN=v1g107058 PE=3 SV=1
5.115	5.33643	2.52638	4.12648	4.97909	2.20079	0.671653	5.115	4.12648	-0.988522	0.0305105	A7RLY5	Predicted protein OS=Nematostella vectensis OX=45351 GN=v1g160314 PE=3 SV=1	>tr|A7RLY5|A7RLY5_NEMVE Predicted protein OS=Nematostella vectensis OX=45351 GN=v1g160314 PE=3 SV=1
3.78966	3.79844	0.665716	3.97674	4.16035	1.65738	0.716585	3.78966	3.97674	0.187078	0.307779	A7SPE9	DNA helicase OS=Nematostella vectensis OX=45351 GN=v1g215383 PE=3 SV=1	>tr|A7SPE9|A7SPE9_NEMVE DNA helicase OS=Nematostella vectensis OX=45351 GN=v1g215383 PE=3 SV=1
10.5455	9.75998	9.09241	10.184	9.50511	8.46301	0.559584	9.75998	9.50511	-0.254873	0.360362	A7S729	Non-specific serine/threonine protein kinase OS=Nematostella vectensis OX=45351 GN=v1g207834 PE=4 SV=1	>tr|A7S729|A7S729_NEMVE Non-specific serine/threonine protein kinase OS=Nematostella vectensis OX=45351 GN=v1g207834 PE=4 SV=1
2.5899	2.65548	4.27627	1.99701	2.00396	3.9614	0.576173	2.65548	2.00396	-0.651512	0.119594	A7SHP9	Predicted protein OS=Nematostella vectensis OX=45351 GN=v1g245344 PE=4 SV=1	>tr|A7SHP9|A7SHP9_NEMVE Predicted protein OS=Nematostella vectensis OX=45351 GN=v1g245344 PE=4 SV=1
5.63978	5.29144	5.94083	5.31595	5.07839	5.92032	0.584804	5.63978	5.31595	-0.323828	0.308551	A7SUA9	Predicted protein (Fragment) OS=Nematostella vectensis OX=45351 GN=v1g132059 PE=3 SV=1	>tr|A7SUA9|A7SUA9_NEMVE Predicted protein (Fragment) OS=Nematostella vectensis OX=45351 GN=v1g132059 PE=3 SV=1
5.18103	4.93715	6.23687	4.90057	4.76482	5.9107	0.654755	5.18103	4.90057	-0.280455	0.340776	A7S303	Predicted protein OS=Nematostella vectensis OX=45351 GN=v1g185023 PE=4 SV=1	>tr|A7S303|A7S303_NEMVE Predicted protein OS=Nematostella vectensis OX=45351 GN=v1g185023 PE=4 SV=1
4.17933	4.24936	4.70219	3.83561	3.9582	4.39132	0.251006	4.24936	3.9582	-0.291168	0.332695	A7S170	GTP:AMP phosphotransferase, mitochondrial OS=Nematostella vectensis OX=45351 GN=v1g184404 PE=3 SV=1	>tr|A7S170|A7S170_NEMVE GTP:AMP phosphotransferase, mitochondrial OS=Nematostella vectensis OX=45351 GN=v1g184404 PE=3 SV=1
3.96809	3.91989	7.41864	4.07744	4.07345	7.55583	0.939068	3.96809	4.07744	0.10935	0.360538	A7T286	Predicted protein (Fragment) OS=Nematostella vectensis OX=45351 GN=v1g142824 PE=3 SV=1	>tr|A7T286|A7T286_NEMVE Predicted protein (Fragment) OS=Nematostella vectensis OX=45351 GN=v1g142824 PE=3 SV=1
4.68793	4.67017	4.99525	4.3148	5.73888	4.31126	0.994048	4.68793	4.3148	-0.373129	0.273644	A7SJL0	Replication protein A subunit OS=Nematostella vectensis OX=45351 GN=v1g171280 PE=3 SV=1	>tr|A7SJL0|A7SJL0_NEMVE Replication protein A subunit OS=Nematostella vectensis OX=45351 GN=v1g171280 PE=3 SV=1
7.25231	7.31415	8.4782	7.31668	7.23153	8.64016	0.940771	7.31415	7.31668	0.00252724	0.437402	A7RPC0	Transgelin OS=Nematostella vectensis OX=45351 GN=v1g161196 PE=3 SV=1	>tr|A7RPC0|A7RPC0_NEMVE Transgelin OS=Nematostella vectensis OX=45351 GN=v1g161196 PE=3 SV=1
4.1482	3.80918	3.07682	3.33991	3.64979	2.75118	0.354021	3.80918	3.33991	-0.469269	0.211719	A7S4K7	Exportin-2 OS=Nematostella vectensis OX=45351 GN=v1g185581 PE=3 SV=1	>tr|A7S4K7|A7S4K7_NEMVE Exportin-2 OS=Nematostella vectensis OX=45351 GN=v1g185581 PE=3 SV=1
4.56089	4.11225	4.37528	4.32257	4.0678	4.21736	0.381949	4.37528	4.21736	-0.157925	0.437553	A7T2C7	Predicted protein OS=Nematostella vectensis OX=45351 GN=v1g176363 PE=3 SV=1	>tr|A7T2C7|A7T2C7_NEMVE Predicted protein OS=Nematostella vectensis OX=45351 GN=v1g176363 PE=3 SV=1
6.10468	6.17082	4.88152	6.00448	6.33239	4.90925	0.962937	6.10468	6.00448	-0.100199	0.484882	A7SQ97	Serine/threonine-protein phosphatase 2A 55 kDa regulatory subunit B OS=Nematostella vectensis OX=45351 GN=v1g192352 PE=3 SV=1	>tr|A7SQ97|A7SQ97_NEMVE Serine/threonine-protein phosphatase 2A 55 kDa regulatory subunit B OS=Nematostella vectensis OX=45351 GN=v1g192352 PE=3 SV=1
6.5141	6.22522	1.48032	5.95329	6.02006	0.936317	0.861327	6.22522	5.95329	-0.271925	0.347262	A7T0S1	Predicted protein OS=Nematostella vectensis OX=45351 GN=v1g236165 PE=4 SV=1	>tr|A7T0S1|A7T0S1_NEMVE Predicted protein OS=Nematostella vectensis OX=45351 GN=v1g236165 PE=4 SV=1
2.94063	2.97172	5.7792	3.57299	2.82134	5.5882	0.941974	2.97172	3.57299	0.601267	0.101059	A7RN37	Seryl-tRNA synthetase OS=Nematostella vectensis OX=45351 GN=v1g239510 PE=3 SV=1	>tr|A7RN37|A7RN37_NEMVE Seryl-tRNA synthetase OS=Nematostella vectensis OX=45351 GN=v1g239510 PE=3 SV=1
4.2824	4.33247	4.38754	5.13307	4.50464	3.99904	0.55587	4.33247	4.50464	0.172178	0.31763	A7RJ66	Predicted protein OS=Nematostella vectensis OX=45351 GN=v1g178640 PE=3 SV=1	>tr|A7RJ66|A7RJ66_NEMVE Predicted protein OS=Nematostella vectensis OX=45351 GN=v1g178640 PE=3 SV=1
2.74662	2.58313	4.36648	2.95147	2.48158	4.36967	0.966891	2.74662	2.95147	0.204847	0.296209	A7RXU0	Staphylococcal nuclease domain-containing protein OS=Nematostella vectensis OX=45351 GN=v1g183195 PE=4 SV=1	>tr|A7RXU0|A7RXU0_NEMVE Staphylococcal nuclease domain-containing protein OS=Nematostella vectensis OX=45351 GN=v1g183195 PE=4 SV=1
5.07198	4.86094	2.96399	3.83907	4.3171	1.95053	0.398739	4.86094	3.83907	-1.02187	0.0260536	A7T5C2	Predicted protein OS=Nematostella vectensis OX=45351 GN=v1g222532 PE=3 SV=1	>tr|A7T5C2|A7T5C2_NEMVE Predicted protein OS=Nematostella vectensis OX=45351 GN=v1g222532 PE=3 SV=1
5.6525	5.75606	7.10192	5.51133	5.83702	6.96414	0.923024	5.75606	5.83702	0.0809612	0.380559	A7T1J0	Malate dehydrogenase OS=Nematostella vectensis OX=45351 GN=v1g248519 PE=3 SV=1	>tr|A7T1J0|A7T1J0_NEMVE Malate dehydrogenase OS=Nematostella vectensis OX=45351 GN=v1g248519 PE=3 SV=1
4.72565	4.95649	3.53016	4.53976	4.73833	3.51181	0.821025	4.72565	4.53976	-0.185888	0.414901	A7RWP4	Predicted protein OS=Nematostella vectensis OX=45351 GN=v1g182805 PE=3 SV=1	>tr|A7RWP4|A7RWP4_NEMVE Predicted protein OS=Nematostella vectensis OX=45351 GN=v1g182805 PE=3 SV=1
-0.412075	-0.349363	-0.814762	-0.0557899	-0.00748825	-0.964333	0.622849	-0.412075	-0.0557899	0.356285	0.206649	A7RIZ0	Pyruvate carboxylase OS=Nematostella vectensis OX=45351 GN=v1g159334 PE=4 SV=1	>tr|A7RIZ0|A7RIZ0_NEMVE Pyruvate carboxylase OS=Nematostella vectensis OX=45351 GN=v1g159334 PE=4 SV=1
6.38994	6.23167	5.70528	6.52945	5.98364	5.44062	0.757582	6.23167	5.98364	-0.248034	0.365665	A7SJD3	Predicted protein (Fragment) OS=Nematostella vectensis OX=45351 GN=v1g120378 PE=4 SV=1	>tr|A7SJD3|A7SJD3_NEMVE Predicted protein (Fragment) OS=Nematostella vectensis OX=45351 GN=v1g120378 PE=4 SV=1
5.6708	5.40444	4.63326	5.63868	5.35697	4.49849	0.884827	5.40444	5.35697	-0.0474758	0.474409	A7SLX8	Predicted protein OS=Nematostella vectensis OX=45351 GN=v1g237361 PE=4 SV=1	>tr|A7SLX8|A7SLX8_NEMVE Predicted protein OS=Nematostella vectensis OX=45351 GN=v1g237361 PE=4 SV=1
5.06004	5.0947	7.36813	5.15854	5.17761	7.34883	0.961581	5.0947	5.17761	0.0829144	0.379171	A7S2P2	Superoxide dismutase [Cu-Zn] OS=Nematostella vectensis OX=45351 GN=v1g165732 PE=3 SV=1	>tr|A7S2P2|A7S2P2_NEMVE Superoxide dismutase [Cu-Zn] OS=Nematostella vectensis OX=45351 GN=v1g165732 PE=3 SV=1
5.26315	5.55883	5.91654	5.35731	5.30412	5.93317	0.870504	5.55883	5.35731	-0.201523	0.402354	A7SZB9	Predicted protein OS=Nematostella vectensis OX=45351 GN=v1g237612 PE=3 SV=1	>tr|A7SZB9|A7SZB9_NEMVE Predicted protein OS=Nematostella vectensis OX=45351 GN=v1g237612 PE=3 SV=1
5.44167	5.75037	5.78497	6.03365	6.11181	6.1561	0.0183903	5.75037	6.11181	0.361441	0.203912	A7RP96	Predicted protein OS=Nematostella vectensis OX=45351 GN=v1g200034 PE=4 SV=1	>tr|A7RP96|A7RP96_NEMVE Predicted protein OS=Nematostella vectensis OX=45351 GN=v1g200034 PE=4 SV=1
4.55657	4.19881	3.36658	4.29726	4.37835	3.08318	0.835822	4.19881	4.29726	0.0984459	0.368187	A7RHS7	Predicted protein OS=Nematostella vectensis OX=45351 GN=v1g178049 PE=3 SV=1	>tr|A7RHS7|A7RHS7_NEMVE Predicted protein OS=Nematostella vectensis OX=45351 GN=v1g178049 PE=3 SV=1
4.34342	4.83012	5.36799	4.93581	4.72119	5.02837	0.884417	4.83012	4.93581	0.105694	0.363097	A7RP51	Predicted protein OS=Nematostella vectensis OX=45351 GN=v1g234286 PE=3 SV=1	>tr|A7RP51|A7RP51_NEMVE Predicted protein OS=Nematostella vectensis OX=45351 GN=v1g234286 PE=3 SV=1
3.67974	3.19508	5.41854	5.04959	3.3954	5.83716	0.538441	3.67974	5.04959	1.36985	0.00335757	A7RKS5	40S ribosomal protein SA OS=Nematostella vectensis OX=45351 GN=v1g198553 PE=3 SV=1	>sp|A7RKS5|RSSA_NEMVE 40S ribosomal protein SA OS=Nematostella vectensis OX=45351 GN=v1g198553 PE=3 SV=1
8.75515	8.52454	7.69825	7.91156	8.25271	7.27553	0.299053	8.52454	7.91156	-0.612986	0.13623	A7RN38	ADP/ATP translocase OS=Nematostella vectensis OX=45351 GN=v1g239511 PE=3 SV=1	>tr|A7RN38|A7RN38_NEMVE ADP/ATP translocase OS=Nematostella vectensis OX=45351 GN=v1g239511 PE=3 SV=1
3.32696	2.63741	5.88832	3.43664	3.44983	6.23309	0.771279	3.32696	3.44983	0.122869	0.351133	A7T892	Predicted protein (Fragment) OS=Nematostella vectensis OX=45351 GN=v1g60834 PE=4 SV=1	>tr|A7T892|A7T892_NEMVE Predicted protein (Fragment) OS=Nematostella vectensis OX=45351 GN=v1g60834 PE=4 SV=1
5.04741	5.19978	5.54029	5.34901	5.19608	5.76847	0.478795	5.19978	5.34901	0.149231	0.333057	A7RUB3	Predicted protein OS=Nematostella vectensis OX=45351 GN=v1g240754 PE=4 SV=1	>tr|A7RUB3|A7RUB3_NEMVE Predicted protein OS=Nematostella vectensis OX=45351 GN=v1g240754 PE=4 SV=1
5.39734	5.86304	4.06545	5.17026	5.49367	3.84444	0.730686	5.39734	5.17026	-0.227076	0.382068	A7SBU6	CCT-theta OS=Nematostella vectensis OX=45351 GN=v1g244189 PE=3 SV=1	>tr|A7SBU6|A7SBU6_NEMVE CCT-theta OS=Nematostella vectensis OX=45351 GN=v1g244189 PE=3 SV=1
4.72342	4.57445	-1.7726	4.42783	4.54135	-3.10981	0.875116	4.57445	4.42783	-0.146626	0.446768	A7SEN4	Phenylalanyl-tRNA synthetase beta subunit OS=Nematostella vectensis OX=45351 GN=v1g188942 PE=3 SV=1	>tr|A7SEN4|A7SEN4_NEMVE Phenylalanyl-tRNA synthetase beta subunit OS=Nematostella vectensis OX=45351 GN=v1g188942 PE=3 SV=1
4.61105	4.2411	3.68589	4.98705	4.46233	3.01697	0.972331	4.2411	4.46233	0.221231	0.285721	A7RLN7	Predicted protein OS=Nematostella vectensis OX=45351 GN=v1g86017 PE=3 SV=1	>tr|A7RLN7|A7RLN7_NEMVE Predicted protein OS=Nematostella vectensis OX=45351 GN=v1g86017 PE=3 SV=1
4.5968	5.01408	2.9648	4.32457	4.49964	2.44737	0.656725	4.5968	4.32457	-0.272228	0.347031	A7T288	T-complex protein 1 subunit delta OS=Nematostella vectensis OX=45351 GN=v1g176357 PE=3 SV=1	>tr|A7T288|A7T288_NEMVE T-complex protein 1 subunit delta OS=Nematostella vectensis OX=45351 GN=v1g176357 PE=3 SV=1
4.9957	4.90388	4.73412	4.47763	4.37907	3.96449	0.0259472	4.90388	4.37907	-0.524815	0.180033	A7RMA2	Predicted protein (Fragment) OS=Nematostella vectensis OX=45351 GN=v1g86396 PE=4 SV=1	>tr|A7RMA2|A7RMA2_NEMVE Predicted protein (Fragment) OS=Nematostella vectensis OX=45351 GN=v1g86396 PE=4 SV=1
1.89913	2.05625	3.45155	2.33456	2.3151	3.25444	0.790192	2.05625	2.33456	0.278318	0.250626	A7RQR3	10-formyltetrahydrofolate dehydrogenase OS=Nematostella vectensis OX=45351 GN=v1g200699 PE=3 SV=1	>tr|A7RQR3|A7RQR3_NEMVE 10-formyltetrahydrofolate dehydrogenase OS=Nematostella vectensis OX=45351 GN=v1g200699 PE=3 SV=1
5.05496	5.23688	3.18305	5.31985	5.4189	3.91421	0.655746	5.05496	5.31985	0.264893	0.258669	A7S917	Predicted protein OS=Nematostella vectensis OX=45351 GN=v1g243682 PE=4 SV=1	>tr|A7S917|A7S917_NEMVE Predicted protein OS=Nematostella vectensis OX=45351 GN=v1g243682 PE=4 SV=1
2.86801	3.4343	3.67731	2.98252	3.13098	3.67933	0.855198	3.4343	3.13098	-0.30332	0.323624	A7SQS1	Malate dehydrogenase OS=Nematostella vectensis OX=45351 GN=v1g215948 PE=3 SV=1	>tr|A7SQS1|A7SQS1_NEMVE Malate dehydrogenase OS=Nematostella vectensis OX=45351 GN=v1g215948 PE=3 SV=1
3.15927	3.11718	4.17228	3.26761	2.58589	4.74098	0.949684	3.15927	3.26761	0.108341	0.361243	A7RZD4	Glycogen [starch] synthase OS=Nematostella vectensis OX=45351 GN=v1g164483 PE=3 SV=1	>tr|A7RZD4|A7RZD4_NEMVE Glycogen [starch] synthase OS=Nematostella vectensis OX=45351 GN=v1g164483 PE=3 SV=1
4.99431	4.90141	5.48266	5.01558	5.07496	5.26338	0.968672	4.99431	5.07496	0.0806446	0.380784	A7RG51	C-1-tetrahydrofolate synthase, cytoplasmic OS=Nematostella vectensis OX=45351 GN=v1g158170 PE=3 SV=1	>tr|A7RG51|A7RG51_NEMVE C-1-tetrahydrofolate synthase, cytoplasmic OS=Nematostella vectensis OX=45351 GN=v1g158170 PE=3 SV=1
5.06706	5.37472	4.53281	4.55296	5.1149	4.17074	0.362043	5.06706	4.55296	-0.514097	0.185903	A7S924	CCT-alpha (Fragment) OS=Nematostella vectensis OX=45351 GN=v1g109595 PE=3 SV=1	>tr|A7S924|A7S924_NEMVE CCT-alpha (Fragment) OS=Nematostella vectensis OX=45351 GN=v1g109595 PE=3 SV=1
3.57209	1.18122	4.6452	3.91399	1.17253	5.36597	0.836942	3.57209	3.91399	0.341898	0.214402	A7RRQ2	Predicted protein OS=Nematostella vectensis OX=45351 GN=v1g236573 PE=4 SV=1	>tr|A7RRQ2|A7RRQ2_NEMVE Predicted protein OS=Nematostella vectensis OX=45351 GN=v1g236573 PE=4 SV=1
7.55809	6.7283	8.53028	6.8031	6.42335	8.05247	0.513888	7.55809	6.8031	-0.754992	0.0821389	A7SWG9	Predicted protein OS=Nematostella vectensis OX=45351 GN=v1g231045 PE=4 SV=1	>tr|A7SWG9|A7SWG9_NEMVE Predicted protein OS=Nematostella vectensis OX=45351 GN=v1g231045 PE=4 SV=1
6.26612	5.73138	7.14111	6.21168	5.63791	6.634	0.686124	6.26612	6.21168	-0.0544415	0.479589	A7SSG8	Predicted protein (Fragment) OS=Nematostella vectensis OX=45351 GN=v1g11424 PE=4 SV=1	>tr|A7SSG8|A7SSG8_NEMVE Predicted protein (Fragment) OS=Nematostella vectensis OX=45351 GN=v1g11424 PE=4 SV=1
3.79841	3.91356	3.93606	3.23817	3.73259	3.78509	0.172635	3.91356	3.73259	-0.180971	0.418866	A7S1S6	1,4-alpha-glucan branching enzyme OS=Nematostella vectensis OX=45351 GN=v1g165393 PE=3 SV=1	>tr|A7S1S6|A7S1S6_NEMVE 1,4-alpha-glucan branching enzyme OS=Nematostella vectensis OX=45351 GN=v1g165393 PE=3 SV=1
4.6284	5.0141	5.8246	4.70968	4.7703	5.66208	0.828282	5.0141	4.7703	-0.243797	0.368961	A7S382	Predicted protein OS=Nematostella vectensis OX=45351 GN=v1g185114 PE=3 SV=1	>tr|A7S382|A7S382_NEMVE Predicted protein OS=Nematostella vectensis OX=45351 GN=v1g185114 PE=3 SV=1
6.09127	6.20181	5.53053	5.8536	5.97405	5.41429	0.510239	6.09127	5.8536	-0.237675	0.373743	A7RM93	Calcium-transporting ATPase OS=Nematostella vectensis OX=45351 GN=v1g160437 PE=3 SV=1	>tr|A7RM93|A7RM93_NEMVE Calcium-transporting ATPase OS=Nematostella vectensis OX=45351 GN=v1g160437 PE=3 SV=1
5.93025	5.85353	1.30592	4.79851	5.13448	1.13979	0.752874	5.85353	4.79851	-1.05502	0.0221762	A7S629	Ferrochelatase OS=Nematostella vectensis OX=45351 GN=v1g186132 PE=3 SV=1	>tr|A7S629|A7S629_NEMVE Ferrochelatase OS=Nematostella vectensis OX=45351 GN=v1g186132 PE=3 SV=1
2.55306	2.62053	3.05526	1.68694	2.45352	2.90374	0.366895	2.62053	2.45352	-0.167011	0.430166	A7SSJ0	Alpha-mannosidase OS=Nematostella vectensis OX=45351 GN=v1g173865 PE=3 SV=1	>tr|A7SSJ0|A7SSJ0_NEMVE Alpha-mannosidase OS=Nematostella vectensis OX=45351 GN=v1g173865 PE=3 SV=1
3.51584	3.99879	4.09952	3.79719	3.99755	4.29144	0.532026	3.99879	3.99755	-0.00123405	0.440171	A7S3I0	Plasma membrane calcium ATPase isoform 1 (Fragment) OS=Nematostella vectensis OX=45351 GN=v1g166011 PE=3 SV=1	>tr|A7S3I0|A7S3I0_NEMVE Plasma membrane calcium ATPase isoform 1 (Fragment) OS=Nematostella vectensis OX=45351 GN=v1g166011 PE=3 SV=1
4.8472	4.93654	4.02534	4.44461	4.8311	3.83136	0.599454	4.8472	4.44461	-0.402586	0.253764	A7RX26	Probable imidazolonepropionase OS=Nematostella vectensis OX=45351 GN=amdhd1 PE=3 SV=1	>sp|A7RX26|HUTI_NEMVE Probable imidazolonepropionase OS=Nematostella vectensis OX=45351 GN=amdhd1 PE=3 SV=1
-0.739759	-1.48411	0.206062	-0.76877	-1.36483	-0.832508	0.579091	-0.739759	-0.832508	-0.0927486	0.49102	A7RVE0	Predicted protein OS=Nematostella vectensis OX=45351 GN=v1g240952 PE=4 SV=1	>tr|A7RVE0|A7RVE0_NEMVE Predicted protein OS=Nematostella vectensis OX=45351 GN=v1g240952 PE=4 SV=1
3.01462	3.07613	4.07128	2.56777	2.86744	3.69239	0.512194	3.07613	2.86744	-0.208685	0.396639	A7RTZ9	S-adenosylmethionine synthase OS=Nematostella vectensis OX=45351 GN=v1g181936 PE=3 SV=1	>tr|A7RTZ9|A7RTZ9_NEMVE S-adenosylmethionine synthase OS=Nematostella vectensis OX=45351 GN=v1g181936 PE=3 SV=1
4.72116	4.53191	4.92846	4.47393	4.38349	4.89552	0.504321	4.72116	4.47393	-0.247227	0.366292	A7T2Q5	Serine/threonine-protein phosphatase OS=Nematostella vectensis OX=45351 GN=v1g195622 PE=3 SV=1	>tr|A7T2Q5|A7T2Q5_NEMVE Serine/threonine-protein phosphatase OS=Nematostella vectensis OX=45351 GN=v1g195622 PE=3 SV=1
4.33478	4.25602	3.72386	3.39838	4.04697	2.93101	0.161009	4.25602	3.39838	-0.857635	0.0544774	A7T055	Importin subunit alpha OS=Nematostella vectensis OX=45351 GN=v1g195115 PE=3 SV=1	>tr|A7T055|A7T055_NEMVE Importin subunit alpha OS=Nematostella vectensis OX=45351 GN=v1g195115 PE=3 SV=1
4.02897	3.59522	4.31167	4.14171	3.58537	4.69456	0.693456	4.02897	4.14171	0.112745	0.358168	A7RWI1	Predicted protein OS=Nematostella vectensis OX=45351 GN=v1g203195 PE=4 SV=1	>tr|A7RWI1|A7RWI1_NEMVE Predicted protein OS=Nematostella vectensis OX=45351 GN=v1g203195 PE=4 SV=1
9.67898	9.15299	9.32342	9.38794	8.82867	9.00559	0.241377	9.32342	9.00559	-0.317825	0.312931	A7RT47	Predicted protein OS=Nematostella vectensis OX=45351 GN=v1g236609 PE=4 SV=1	>tr|A7RT47|A7RT47_NEMVE Predicted protein OS=Nematostella vectensis OX=45351 GN=v1g236609 PE=4 SV=1
6.72569	6.64342	6.2889	5.37428	6.24017	5.95879	0.0733749	6.64342	5.95879	-0.684631	0.106483	A7SGN5	Cathepsin X (Fragment) OS=Nematostella vectensis OX=45351 GN=v1g117697 PE=3 SV=1	>tr|A7SGN5|A7SGN5_NEMVE Cathepsin X (Fragment) OS=Nematostella vectensis OX=45351 GN=v1g117697 PE=3 SV=1
2.58912	2.59614	4.00768	2.39756	2.43254	3.71736	0.754036	2.59614	2.43254	-0.163601	0.432936	A7RL61	Predicted protein OS=Nematostella vectensis OX=45351 GN=v1g179224 PE=4 SV=1	>tr|A7RL61|A7RL61_NEMVE Predicted protein OS=Nematostella vectensis OX=45351 GN=v1g179224 PE=4 SV=1
6.82194	7.08968	6.95037	6.63319	6.74933	6.39099	0.0501747	6.95037	6.63319	-0.317184	0.3134	A7SPL2	Predicted protein OS=Nematostella vectensis OX=45351 GN=v1g172894 PE=4 SV=1	>tr|A7SPL2|A7SPL2_NEMVE Predicted protein OS=Nematostella vectensis OX=45351 GN=v1g172894 PE=4 SV=1
3.37464	3.23153	3.55033	3.15957	3.19315	3.46409	0.443777	3.37464	3.19315	-0.181484	0.418452	A7S8N2	Glutaminyl-tRNA synthetase OS=Nematostella vectensis OX=45351 GN=v1g167786 PE=3 SV=1	>tr|A7S8N2|A7S8N2_NEMVE Glutaminyl-tRNA synthetase OS=Nematostella vectensis OX=45351 GN=v1g167786 PE=3 SV=1
3.04865	3.04502	1.74822	2.81843	2.95166	1.40653	0.752711	3.04502	2.81843	-0.226589	0.382451	A7SPV6	Predicted protein OS=Nematostella vectensis OX=45351 GN=v1g215592 PE=3 SV=1	>tr|A7SPV6|A7SPV6_NEMVE Predicted protein OS=Nematostella vectensis OX=45351 GN=v1g215592 PE=3 SV=1
3.70583	3.47881	4.40519	3.41046	3.49006	4.39771	0.829092	3.70583	3.49006	-0.215767	0.391009	A7RGP1	Predicted protein OS=Nematostella vectensis OX=45351 GN=v1g177644 PE=3 SV=1	>tr|A7RGP1|A7RGP1_NEMVE Predicted protein OS=Nematostella vectensis OX=45351 GN=v1g177644 PE=3 SV=1
2.74122	2.55072	4.76542	3.06377	2.96521	4.73917	0.80804	2.74122	3.06377	0.32255	0.225091	A7SFR8	Predicted protein OS=Nematostella vectensis OX=45351 GN=v1g211581 PE=4 SV=1	>tr|A7SFR8|A7SFR8_NEMVE Predicted protein OS=Nematostella vectensis OX=45351 GN=v1g211581 PE=4 SV=1
5.72941	5.81113	2.99813	5.35563	5.39347	2.14801	0.71926	5.72941	5.35563	-0.373783	0.273195	A7SSL8	Argininosuccinate synthase (Fragment) OS=Nematostella vectensis OX=45351 GN=v1g173898 PE=3 SV=1	>tr|A7SSL8|A7SSL8_NEMVE Argininosuccinate synthase (Fragment) OS=Nematostella vectensis OX=45351 GN=v1g173898 PE=3 SV=1
0.554579	1.50821	4.44531	-0.115072	0.828033	4.19861	0.777005	1.50821	0.828033	-0.680174	0.108185	A7S6X2	Predicted protein OS=Nematostella vectensis OX=45351 GN=v1g106835 PE=4 SV=1	>tr|A7S6X2|A7S6X2_NEMVE Predicted protein OS=Nematostella vectensis OX=45351 GN=v1g106835 PE=4 SV=1
5.85544	5.60618	6.54783	5.79107	5.77724	7.13506	0.685691	5.85544	5.79107	-0.0643711	0.486979	A7RWP0	Predicted protein OS=Nematostella vectensis OX=45351 GN=v1g203274 PE=3 SV=1	>tr|A7RWP0|A7RWP0_NEMVE Predicted protein OS=Nematostella vectensis OX=45351 GN=v1g203274 PE=3 SV=1
3.31738	3.18491	4.30066	2.92304	3.00262	4.21228	0.705404	3.31738	3.00262	-0.314758	0.315179	A7S559	Predicted protein OS=Nematostella vectensis OX=45351 GN=v1g105041 PE=3 SV=1	>tr|A7S559|A7S559_NEMVE Predicted protein OS=Nematostella vectensis OX=45351 GN=v1g105041 PE=3 SV=1
4.55746	4.60764	4.44326	4.17467	4.43981	4.46402	0.166777	4.55746	4.43981	-0.117651	0.47052	A7RVE1	Predicted protein OS=Nematostella vectensis OX=45351 GN=v1g202708 PE=4 SV=1	>tr|A7RVE1|A7RVE1_NEMVE Predicted protein OS=Nematostella vectensis OX=45351 GN=v1g202708 PE=4 SV=1
2.44434	2.87492	3.8828	3.15663	2.93973	3.66331	0.716718	2.87492	3.15663	0.281708	0.248616	A7SUA4	26S proteasome non-ATPase regulatory subunit 1 OS=Nematostella vectensis OX=45351 GN=v1g193603 PE=3 SV=1	>tr|A7SUA4|A7SUA4_NEMVE 26S proteasome non-ATPase regulatory subunit 1 OS=Nematostella vectensis OX=45351 GN=v1g193603 PE=3 SV=1
4.2426	4.63172	0.992868	2.80947	4.23272	1.05332	0.709376	4.2426	2.80947	-1.43313	0.00261933	A7SR65	Alpha-1,4 glucan phosphorylase OS=Nematostella vectensis OX=45351 GN=v1g246875 PE=3 SV=1	>tr|A7SR65|A7SR65_NEMVE Alpha-1,4 glucan phosphorylase OS=Nematostella vectensis OX=45351 GN=v1g246875 PE=3 SV=1
3.99247	3.99225	3.9183	3.41609	3.94094	3.88458	0.260066	3.99225	3.88458	-0.107672	0.478729	A7RGK5	Predicted protein OS=Nematostella vectensis OX=45351 GN=v1g238099 PE=3 SV=1	>tr|A7RGK5|A7RGK5_NEMVE Predicted protein OS=Nematostella vectensis OX=45351 GN=v1g238099 PE=3 SV=1
-0.462969	-1.1871	-1.67635	-1.88703	-1.30233	-2.43138	0.186393	-1.1871	-1.88703	-0.69993	0.10079	A7SZA1	Predicted protein OS=Nematostella vectensis OX=45351 GN=v1g175733 PE=3 SV=1	>tr|A7SZA1|A7SZA1_NEMVE Predicted protein OS=Nematostella vectensis OX=45351 GN=v1g175733 PE=3 SV=1
5.93313	6.21853	4.35089	5.89233	6.16154	4.03934	0.884877	5.93313	5.89233	-0.0407963	0.469446	A7S470	Predicted protein OS=Nematostella vectensis OX=45351 GN=v1g242737 PE=3 SV=1	>tr|A7S470|A7S470_NEMVE Predicted protein OS=Nematostella vectensis OX=45351 GN=v1g242737 PE=3 SV=1
2.79604	2.67994	3.89145	2.38781	2.33189	3.47739	0.507517	2.79604	2.38781	-0.408228	0.250045	A7SNU7	Predicted protein OS=Nematostella vectensis OX=45351 GN=v1g215101 PE=4 SV=1	>tr|A7SNU7|A7SNU7_NEMVE Predicted protein OS=Nematostella vectensis OX=45351 GN=v1g215101 PE=4 SV=1
2.71541	2.89608	2.5698	2.01542	2.71462	2.86576	0.521933	2.71541	2.71462	-0.000787735	0.439842	A7S418	Phosphoenolpyruvate carboxykinase (GTP) OS=Nematostella vectensis OX=45351 GN=v1g103590 PE=3 SV=1	>tr|A7S418|A7S418_NEMVE Phosphoenolpyruvate carboxykinase (GTP) OS=Nematostella vectensis OX=45351 GN=v1g103590 PE=3 SV=1
-0.332277	-0.283583	-1.20785	-1.3465	-0.283464	-1.76425	0.381911	-0.332277	-1.3465	-1.01422	0.0270245	A7SMT4	CCT-beta (Fragment) OS=Nematostella vectensis OX=45351 GN=v1g124119 PE=3 SV=1	>tr|A7SMT4|A7SMT4_NEMVE CCT-beta (Fragment) OS=Nematostella vectensis OX=45351 GN=v1g124119 PE=3 SV=1
-2.92489	-2.56045	3.90116	-1.07016	-2.68637	4.21183	0.834116	-2.56045	-1.07016	1.49029	0.00166479	A7RF52	Calcium/calmodulin-dependent protein kinase OS=Nematostella vectensis OX=45351 GN=v1g157808 PE=1 SV=1	>tr|A7RF52|A7RF52_NEMVE Calcium/calmodulin-dependent protein kinase OS=Nematostella vectensis OX=45351 GN=v1g157808 PE=1 SV=1
3.41562	2.96243	3.4231	3.31209	2.93041	3.26333	0.638339	3.41562	3.26333	-0.152292	0.442143	A7RKZ0	3'-phosphoadenosine-5'-phosphosulfate synthase OS=Nematostella vectensis OX=45351 GN=v1g231946 PE=3 SV=1	>tr|A7RKZ0|A7RKZ0_NEMVE 3'-phosphoadenosine-5'-phosphosulfate synthase OS=Nematostella vectensis OX=45351 GN=v1g231946 PE=3 SV=1
5.30822	5.57427	2.92521	5.40519	5.69418	2.63726	0.986207	5.30822	5.40519	0.0969715	0.369225	A7S6P2	Acetyl-CoA C-myristoyltransferase OS=Nematostella vectensis OX=45351 GN=v1g207642 PE=3 SV=1	>tr|A7S6P2|A7S6P2_NEMVE Acetyl-CoA C-myristoyltransferase OS=Nematostella vectensis OX=45351 GN=v1g207642 PE=3 SV=1
2.50416	3.01126	2.79643	1.60671	2.81385	2.79362	0.438081	2.79643	2.79362	-0.00280762	0.44133	A7RPI5	Predicted protein OS=Nematostella vectensis OX=45351 GN=v1g239786 PE=4 SV=1	>tr|A7RPI5|A7RPI5_NEMVE Predicted protein OS=Nematostella vectensis OX=45351 GN=v1g239786 PE=4 SV=1
4.69523	4.861	4.01403	4.47003	4.59723	4.34978	0.85857	4.69523	4.47003	-0.225201	0.383546	A7SJH7	Predicted protein OS=Nematostella vectensis OX=45351 GN=v1g171246 PE=4 SV=1	>tr|A7SJH7|A7SJH7_NEMVE Predicted protein OS=Nematostella vectensis OX=45351 GN=v1g171246 PE=4 SV=1
3.88324	3.92486	4.47042	3.43536	3.53108	4.02167	0.176282	3.92486	3.53108	-0.393774	0.259631	A7S1H7	Predicted protein OS=Nematostella vectensis OX=45351 GN=v1g229180 PE=4 SV=1	>tr|A7S1H7|A7S1H7_NEMVE Predicted protein OS=Nematostella vectensis OX=45351 GN=v1g229180 PE=4 SV=1
3.58082	3.86703	4.45028	3.87289	3.80604	4.611	0.73739	3.86703	3.87289	0.00585938	0.434952	A7S0X2	Predicted protein OS=Nematostella vectensis OX=45351 GN=v1g242074 PE=3 SV=1	>tr|A7S0X2|A7S0X2_NEMVE Predicted protein OS=Nematostella vectensis OX=45351 GN=v1g242074 PE=3 SV=1
1.96673	1.62501	2.36551	3.7482	3.55539	4.78034	0.00944539	1.96673	3.7482	1.78148	0.000251406	A7RHL8	Predicted protein OS=Nematostella vectensis OX=45351 GN=v1g238327 PE=3 SV=1	>tr|A7RHL8|A7RHL8_NEMVE Predicted protein OS=Nematostella vectensis OX=45351 GN=v1g238327 PE=3 SV=1
7.26464	7.17163	9.04735	7.09916	7.13276	9.09792	0.957289	7.26464	7.13276	-0.13188	0.458837	A7S4X7	Predicted protein OS=Nematostella vectensis OX=45351 GN=v1g236923 PE=3 SV=1	>tr|A7S4X7|A7S4X7_NEMVE Predicted protein OS=Nematostella vectensis OX=45351 GN=v1g236923 PE=3 SV=1
2.51923	2.31382	3.74132	2.73085	2.32406	3.82414	0.880079	2.51923	2.73085	0.211618	0.291853	A7RW73	Predicted protein OS=Nematostella vectensis OX=45351 GN=v1g241119 PE=4 SV=1	>tr|A7RW73|A7RW73_NEMVE Predicted protein OS=Nematostella vectensis OX=45351 GN=v1g241119 PE=4 SV=1
1.87586	1.98427	2.66816	1.75988	1.40512	2.22146	0.328844	1.98427	1.75988	-0.224392	0.384184	A7RWM0	Predicted protein (Fragment) OS=Nematostella vectensis OX=45351 GN=v1g95956 PE=4 SV=1	>tr|A7RWM0|A7RWM0_NEMVE Predicted protein (Fragment) OS=Nematostella vectensis OX=45351 GN=v1g95956 PE=4 SV=1
4.23867	4.38788	5.32204	4.52524	4.25531	5.21832	0.971706	4.38788	4.52524	0.137358	0.341153	A7S8T2	Elongation factor Tu OS=Nematostella vectensis OX=45351 GN=v1g229673 PE=3 SV=1	>tr|A7S8T2|A7S8T2_NEMVE Elongation factor Tu OS=Nematostella vectensis OX=45351 GN=v1g229673 PE=3 SV=1
2.18885	2.26627	3.6083	1.74032	2.11651	3.76861	0.859726	2.26627	2.11651	-0.149757	0.444211	A7SCW2	NSFL1 cofactor p47 OS=Nematostella vectensis OX=45351 GN=v1g113586 PE=4 SV=1	>tr|A7SCW2|A7SCW2_NEMVE NSFL1 cofactor p47 OS=Nematostella vectensis OX=45351 GN=v1g113586 PE=4 SV=1
4.57537	3.99371	4.55887	3.66454	4.02051	4.20943	0.174233	4.55887	4.02051	-0.538364	0.17278	A7RPD3	CTP synthase OS=Nematostella vectensis OX=45351 GN=v1g239752 PE=3 SV=1	>tr|A7RPD3|A7RPD3_NEMVE CTP synthase OS=Nematostella vectensis OX=45351 GN=v1g239752 PE=3 SV=1
5.43379	5.73736	2.61813	5.32537	5.57933	2.13446	0.874722	5.43379	5.32537	-0.108419	0.478113	A7SMS4	GDP-4-keto-6-deoxy-D-mannose-3,5-epimerase-4-reductase OS=Nematostella vectensis OX=45351 GN=v1g124032 PE=3 SV=1	>tr|A7SMS4|A7SMS4_NEMVE GDP-4-keto-6-deoxy-D-mannose-3,5-epimerase-4-reductase OS=Nematostella vectensis OX=45351 GN=v1g124032 PE=3 SV=1
4.61026	2.97197	5.13534	3.59564	1.56028	3.90327	0.282252	4.61026	3.59564	-1.01462	0.0269732	A7RQD5	Predicted protein OS=Nematostella vectensis OX=45351 GN=v1g239950 PE=4 SV=1	>tr|A7RQD5|A7RQD5_NEMVE Predicted protein OS=Nematostella vectensis OX=45351 GN=v1g239950 PE=4 SV=1
7.03308	7.12661	3.13854	6.69267	6.99197	3.36808	0.965015	7.03308	6.69267	-0.340418	0.296587	A7S252	Predicted protein OS=Nematostella vectensis OX=45351 GN=v1g165473 PE=3 SV=1	>tr|A7S252|A7S252_NEMVE Predicted protein OS=Nematostella vectensis OX=45351 GN=v1g165473 PE=3 SV=1
-2.35616	-1.20604	-1.27269	-1.0129	3.73939	-1.43472	0.295957	-1.27269	-1.0129	0.25979	0.261761	A7RK57	Predicted protein (Fragment) OS=Nematostella vectensis OX=45351 GN=v1g61368 PE=3 SV=1	>tr|A7RK57|A7RK57_NEMVE Predicted protein (Fragment) OS=Nematostella vectensis OX=45351 GN=v1g61368 PE=3 SV=1
3.7908	3.90629	4.86158	3.81592	3.70862	4.63857	0.78353	3.90629	3.81592	-0.0903721	0.492979	A7S119	Predicted protein (Fragment) OS=Nematostella vectensis OX=45351 GN=v1g100451 PE=3 SV=1	>tr|A7S119|A7S119_NEMVE Predicted protein (Fragment) OS=Nematostella vectensis OX=45351 GN=v1g100451 PE=3 SV=1
5.04079	5.03873	4.84243	4.54617	4.92096	3.73102	0.183142	5.03873	4.54617	-0.492561	0.198053	A7SJI9	Predicted protein OS=Nematostella vectensis OX=45351 GN=v1g120584 PE=3 SV=1	>tr|A7SJI9|A7SJI9_NEMVE Predicted protein OS=Nematostella vectensis OX=45351 GN=v1g120584 PE=3 SV=1
3.58516	3.55889	3.20523	3.30977	3.32999	2.81015	0.225766	3.55889	3.30977	-0.249121	0.36482	A7RQQ4	5-aminolevulinate synthase (Fragment) OS=Nematostella vectensis OX=45351 GN=v1g90289 PE=3 SV=1	>tr|A7RQQ4|A7RQQ4_NEMVE 5-aminolevulinate synthase (Fragment) OS=Nematostella vectensis OX=45351 GN=v1g90289 PE=3 SV=1
5.71382	5.82991	5.21224	5.60358	5.775	5.17264	0.806485	5.71382	5.60358	-0.110239	0.476616	A7SWZ6	Predicted protein OS=Nematostella vectensis OX=45351 GN=v1g175175 PE=3 SV=1	>tr|A7SWZ6|A7SWZ6_NEMVE Predicted protein OS=Nematostella vectensis OX=45351 GN=v1g175175 PE=3 SV=1
2.40635	2.43445	3.13885	2.53554	2.85765	3.21946	0.534146	2.43445	2.85765	0.423193	0.172831	A7SLP5	Propanoyl-CoA:carbon dioxide ligase subunit alpha OS=Nematostella vectensis OX=45351 GN=v1g171935 PE=4 SV=1	>tr|A7SLP5|A7SLP5_NEMVE Propanoyl-CoA:carbon dioxide ligase subunit alpha OS=Nematostella vectensis OX=45351 GN=v1g171935 PE=4 SV=1
4.16333	4.21645	5.22076	3.86862	3.78255	4.88552	0.512315	4.21645	3.86862	-0.347826	0.291315	A7S803	Predicted protein OS=Nematostella vectensis OX=45351 GN=v1g208197 PE=3 SV=1	>tr|A7S803|A7S803_NEMVE Predicted protein OS=Nematostella vectensis OX=45351 GN=v1g208197 PE=3 SV=1
3.08962	3.59674	4.22644	3.49881	3.32269	4.15794	0.959931	3.59674	3.49881	-0.0979252	0.486755	A7S627	Calcyclin-binding protein OS=Nematostella vectensis OX=45351 GN=v1g166897 PE=4 SV=1	>tr|A7S627|A7S627_NEMVE Calcyclin-binding protein OS=Nematostella vectensis OX=45351 GN=v1g166897 PE=4 SV=1
4.86664	4.99327	4.79311	4.3373	4.88459	4.87462	0.38421	4.86664	4.87462	0.00798798	0.433388	A7SXD7	Protein disulfide-isomerase OS=Nematostella vectensis OX=45351 GN=v1g218982 PE=3 SV=1	>tr|A7SXD7|A7SXD7_NEMVE Protein disulfide-isomerase OS=Nematostella vectensis OX=45351 GN=v1g218982 PE=3 SV=1
-0.577208	-0.0173798	-0.493435	-0.187176	-0.135052	-0.734257	0.969577	-0.493435	-0.187176	0.306259	0.23432	A7T4N0	Predicted protein (Fragment) OS=Nematostella vectensis OX=45351 GN=v1g222280 PE=4 SV=1	>tr|A7T4N0|A7T4N0_NEMVE Predicted protein (Fragment) OS=Nematostella vectensis OX=45351 GN=v1g222280 PE=4 SV=1
3.9618	3.98925	0.638182	3.80599	3.91908	0.950516	0.985381	3.9618	3.80599	-0.155804	0.43928	A7S2J6	Predicted protein OS=Nematostella vectensis OX=45351 GN=v1g184895 PE=4 SV=1	>tr|A7S2J6|A7S2J6_NEMVE Predicted protein OS=Nematostella vectensis OX=45351 GN=v1g184895 PE=4 SV=1
3.01564	3.048	4.10091	2.84821	2.62627	3.64423	0.500976	3.048	2.84821	-0.199791	0.403739	A7RNW3	Predicted protein OS=Nematostella vectensis OX=45351 GN=v1g234280 PE=4 SV=1	>tr|A7RNW3|A7RNW3_NEMVE Predicted protein OS=Nematostella vectensis OX=45351 GN=v1g234280 PE=4 SV=1
4.89392	2.55124	2.91834	4.25516	2.23271	2.53778	0.667068	2.91834	2.53778	-0.380562	0.268556	A7RLS5	Predicted protein OS=Nematostella vectensis OX=45351 GN=v1g179476 PE=3 SV=1	>tr|A7RLS5|A7RLS5_NEMVE Predicted protein OS=Nematostella vectensis OX=45351 GN=v1g179476 PE=3 SV=1
4.51845	4.38729	4.04244	4.6376	4.56175	4.00762	0.741623	4.38729	4.56175	0.174456	0.316116	A7SRK6	Glucose-6-phosphate 1-dehydrogenase OS=Nematostella vectensis OX=45351 GN=v1g246951 PE=3 SV=1	>tr|A7SRK6|A7SRK6_NEMVE Glucose-6-phosphate 1-dehydrogenase OS=Nematostella vectensis OX=45351 GN=v1g246951 PE=3 SV=1
5.28653	5.40516	5.29448	4.90333	4.96609	5.48754	0.329517	5.29448	4.96609	-0.328394	0.305237	A7RMG9	Predicted protein OS=Nematostella vectensis OX=45351 GN=v1g239368 PE=3 SV=1	>tr|A7RMG9|A7RMG9_NEMVE Predicted protein OS=Nematostella vectensis OX=45351 GN=v1g239368 PE=3 SV=1
2.98496	3.14504	3.58879	2.80707	2.80552	3.15989	0.217397	3.14504	2.80707	-0.337971	0.298339	A7SRZ0	Malic enzyme OS=Nematostella vectensis OX=45351 GN=v1g173675 PE=3 SV=1	>tr|A7SRZ0|A7SRZ0_NEMVE Malic enzyme OS=Nematostella vectensis OX=45351 GN=v1g173675 PE=3 SV=1
3.06577	3.58584	2.93347	3.17375	3.20178	2.90187	0.666571	3.06577	3.17375	0.107981	0.361496	A7S732	Predicted protein OS=Nematostella vectensis OX=45351 GN=v1g243312 PE=4 SV=1	>tr|A7S732|A7S732_NEMVE Predicted protein OS=Nematostella vectensis OX=45351 GN=v1g243312 PE=4 SV=1
4.1955	4.26868	5.10797	4.26943	4.24175	4.94683	0.923584	4.26868	4.26943	0.000751495	0.438709	A7S778	Predicted protein OS=Nematostella vectensis OX=45351 GN=v1g167304 PE=3 SV=1	>tr|A7S778|A7S778_NEMVE Predicted protein OS=Nematostella vectensis OX=45351 GN=v1g167304 PE=3 SV=1
2.67756	2.67783	1.08079	2.43394	2.97679	1.14332	0.961291	2.67756	2.43394	-0.24362	0.3691	A7RZB7	Phosphoglycerate mutase (2,3-diphosphoglycerate-independent) OS=Nematostella vectensis OX=45351 GN=v1g183697 PE=3 SV=1	>tr|A7RZB7|A7RZB7_NEMVE Phosphoglycerate mutase (2,3-diphosphoglycerate-independent) OS=Nematostella vectensis OX=45351 GN=v1g183697 PE=3 SV=1
4.57326	4.25681	3.74205	4.14632	4.66438	3.74416	0.988007	4.25681	4.14632	-0.110491	0.476409	A7S018	Obg-like ATPase 1 OS=Nematostella vectensis OX=45351 GN=v1g164749 PE=3 SV=1	>tr|A7S018|A7S018_NEMVE Obg-like ATPase 1 OS=Nematostella vectensis OX=45351 GN=v1g164749 PE=3 SV=1
2.77352	2.79369	3.60229	2.63054	2.72445	3.14732	0.520205	2.79369	2.72445	-0.0692368	0.490602	A7SHW6	Predicted protein OS=Nematostella vectensis OX=45351 GN=v1g237274 PE=3 SV=1	>tr|A7SHW6|A7SHW6_NEMVE Predicted protein OS=Nematostella vectensis OX=45351 GN=v1g237274 PE=3 SV=1
6.03378	6.10282	7.07179	5.87044	5.82199	6.73961	0.594864	6.10282	5.87044	-0.232384	0.377892	A7S4V3	Malate dehydrogenase, cytoplasmic OS=Nematostella vectensis OX=45351 GN=v1g185681 PE=3 SV=1	>tr|A7S4V3|A7S4V3_NEMVE Malate dehydrogenase, cytoplasmic OS=Nematostella vectensis OX=45351 GN=v1g185681 PE=3 SV=1
3.44863	3.38458	3.57246	3.0763	3.32731	3.75497	0.709254	3.44863	3.32731	-0.121317	0.467507	A7SNI2	Predicted protein OS=Nematostella vectensis OX=45351 GN=v1g172497 PE=4 SV=1	>tr|A7SNI2|A7SNI2_NEMVE Predicted protein OS=Nematostella vectensis OX=45351 GN=v1g172497 PE=4 SV=1
3.91946	3.76177	1.32687	3.29197	3.41882	1.5308	0.817516	3.76177	3.29197	-0.469801	0.211401	A7RNK8	Predicted protein OS=Nematostella vectensis OX=45351 GN=v1g199753 PE=3 SV=1	>tr|A7RNK8|A7RNK8_NEMVE Predicted protein OS=Nematostella vectensis OX=45351 GN=v1g199753 PE=3 SV=1
0.941071	1.34955	2.99332	1.09713	0.606205	2.21274	0.593386	1.34955	1.09713	-0.25242	0.362261	A7S4W9	DNA polymerase alpha subunit B OS=Nematostella vectensis OX=45351 GN=v1g166478 PE=3 SV=1	>tr|A7S4W9|A7S4W9_NEMVE DNA polymerase alpha subunit B OS=Nematostella vectensis OX=45351 GN=v1g166478 PE=3 SV=1
3.31476	2.63221	2.89508	3.10632	2.47593	2.58346	0.463225	2.89508	2.58346	-0.311625	0.317483	A7RT86	Predicted protein OS=Nematostella vectensis OX=45351 GN=v1g162417 PE=4 SV=1	>tr|A7RT86|A7RT86_NEMVE Predicted protein OS=Nematostella vectensis OX=45351 GN=v1g162417 PE=4 SV=1
2.63097	2.58009	3.94601	2.66755	2.09952	3.4323	0.617606	2.63097	2.66755	0.0365734	0.412495	A7S156	6-phosphofructo-2-kinase OS=Nematostella vectensis OX=45351 GN=v1g234745 PE=3 SV=1	>tr|A7S156|A7S156_NEMVE 6-phosphofructo-2-kinase OS=Nematostella vectensis OX=45351 GN=v1g234745 PE=3 SV=1
4.36408	3.82092	3.06506	4.06822	3.3494	2.12281	0.450071	3.82092	3.3494	-0.471525	0.210371	A7RGP0	CCT-epsilon OS=Nematostella vectensis OX=45351 GN=v1g233945 PE=3 SV=1	>tr|A7RGP0|A7RGP0_NEMVE CCT-epsilon OS=Nematostella vectensis OX=45351 GN=v1g233945 PE=3 SV=1
4.16546	4.26319	4.57321	3.57038	4.03387	4.24746	0.177574	4.26319	4.03387	-0.229322	0.380298	A7SX56	Cysteinylglycine-S-conjugate dipeptidase OS=Nematostella vectensis OX=45351 GN=v1g247890 PE=3 SV=1	>tr|A7SX56|A7SX56_NEMVE Cysteinylglycine-S-conjugate dipeptidase OS=Nematostella vectensis OX=45351 GN=v1g247890 PE=3 SV=1
4.4119	4.77431	1.02191	3.94933	4.68958	1.1524	0.935327	4.4119	3.94933	-0.462576	0.215746	A7S5Z0	2-phospho-D-glycerate hydro-lyase OS=Nematostella vectensis OX=45351 GN=v1g229475 PE=3 SV=1	>tr|A7S5Z0|A7S5Z0_NEMVE 2-phospho-D-glycerate hydro-lyase OS=Nematostella vectensis OX=45351 GN=v1g229475 PE=3 SV=1
3.91727	4.01466	3.31594	3.41034	3.69635	3.35732	0.341984	3.91727	3.41034	-0.506935	0.189891	A7RKI8	Predicted protein OS=Nematostella vectensis OX=45351 GN=v1g234118 PE=4 SV=1	>tr|A7RKI8|A7RKI8_NEMVE Predicted protein OS=Nematostella vectensis OX=45351 GN=v1g234118 PE=4 SV=1
4.12953	4.10225	3.99754	3.72617	3.96563	3.77936	0.0382183	4.10225	3.77936	-0.322889	0.309234	A7RXD3	Asparagine synthetase [glutamine-hydrolyzing] OS=Nematostella vectensis OX=45351 GN=v1g163815 PE=4 SV=1	>tr|A7RXD3|A7RXD3_NEMVE Asparagine synthetase [glutamine-hydrolyzing] OS=Nematostella vectensis OX=45351 GN=v1g163815 PE=4 SV=1
4.48694	4.48966	2.25385	4.78289	4.6243	1.9547	0.9722	4.48694	4.6243	0.137354	0.341156	A7SHV1	Predicted protein OS=Nematostella vectensis OX=45351 GN=v1g118966 PE=3 SV=1	>tr|A7SHV1|A7SHV1_NEMVE Predicted protein OS=Nematostella vectensis OX=45351 GN=v1g118966 PE=3 SV=1
4.38724	4.08111	4.30151	3.7314	3.87498	4.29779	0.209019	4.30151	3.87498	-0.426529	0.238182	A7SVW9	Protein-tyrosine-phosphatase OS=Nematostella vectensis OX=45351 GN=v1g194103 PE=4 SV=1	>tr|A7SVW9|A7SVW9_NEMVE Protein-tyrosine-phosphatase OS=Nematostella vectensis OX=45351 GN=v1g194103 PE=4 SV=1
0.819838	1.18106	2.0975	0.83946	0.634148	2.00622	0.736717	1.18106	0.83946	-0.341595	0.295747	A7SJR5	Unconventional myosin-6 OS=Nematostella vectensis OX=45351 GN=v1g171362 PE=3 SV=1	>tr|A7SJR5|A7SJR5_NEMVE Unconventional myosin-6 OS=Nematostella vectensis OX=45351 GN=v1g171362 PE=3 SV=1
-0.679203	-0.226128	2.26293	-0.927441	-1.93083	1.75833	0.597784	-0.226128	-0.927441	-0.701313	0.100287	A7SI31	Predicted protein OS=Nematostella vectensis OX=45351 GN=v1g170847 PE=4 SV=1	>tr|A7SI31|A7SI31_NEMVE Predicted protein OS=Nematostella vectensis OX=45351 GN=v1g170847 PE=4 SV=1
4.06243	4.03898	4.43877	4.09662	4.08818	4.19924	0.718218	4.06243	4.09662	0.0341892	0.414229	A7RH72	Probable methylthioribulose-1-phosphate dehydratase OS=Nematostella vectensis OX=45351 GN=v1g197093 PE=3 SV=1	>sp|A7RH72|MTNB_NEMVE Probable methylthioribulose-1-phosphate dehydratase OS=Nematostella vectensis OX=45351 GN=v1g197093 PE=3 SV=1
3.46012	3.70266	4.99847	3.78419	3.47172	4.80998	0.961921	3.70266	3.78419	0.0815372	0.38015	A7RUL8	Protein kinase C (Fragment) OS=Nematostella vectensis OX=45351 GN=v1g93932 PE=3 SV=1	>tr|A7RUL8|A7RUL8_NEMVE Protein kinase C (Fragment) OS=Nematostella vectensis OX=45351 GN=v1g93932 PE=3 SV=1
2.59831	2.80495	4.05004	2.48566	2.71202	3.74061	0.787478	2.80495	2.71202	-0.0929375	0.490865	A7RXT1	Predicted protein OS=Nematostella vectensis OX=45351 GN=v1g241427 PE=3 SV=1	>tr|A7RXT1|A7RXT1_NEMVE Predicted protein OS=Nematostella vectensis OX=45351 GN=v1g241427 PE=3 SV=1
3.35664	3.00966	4.71163	3.00375	2.66144	4.0407	0.529125	3.35664	3.00375	-0.352896	0.287732	A7S8I5	Ferritin OS=Nematostella vectensis OX=45351 GN=v1g208427 PE=3 SV=1	>tr|A7S8I5|A7S8I5_NEMVE Ferritin OS=Nematostella vectensis OX=45351 GN=v1g208427 PE=3 SV=1
3.80076	3.99015	4.79453	3.56238	3.7514	4.37797	0.489475	3.99015	3.7514	-0.238749	0.372903	A7RKB1	Predicted protein OS=Nematostella vectensis OX=45351 GN=v1g159727 PE=4 SV=1	>tr|A7RKB1|A7RKB1_NEMVE Predicted protein OS=Nematostella vectensis OX=45351 GN=v1g159727 PE=4 SV=1
3.71971	4.22524	2.67587	2.95129	4.10001	2.63547	0.650723	3.71971	2.95129	-0.768412	0.0780143	A7SR35	Glycine dehydrogenase (aminomethyl-transferring) OS=Nematostella vectensis OX=45351 GN=v1g173380 PE=4 SV=1	>tr|A7SR35|A7SR35_NEMVE Glycine dehydrogenase (aminomethyl-transferring) OS=Nematostella vectensis OX=45351 GN=v1g173380 PE=4 SV=1
3.33311	3.40627	2.43701	2.9792	3.36331	2.33418	0.719883	3.33311	2.9792	-0.353909	0.287019	A7SG87	Predicted protein OS=Nematostella vectensis OX=45351 GN=v1g237233 PE=4 SV=1	>tr|A7SG87|A7SG87_NEMVE Predicted protein OS=Nematostella vectensis OX=45351 GN=v1g237233 PE=4 SV=1
3.20324	3.01749	4.14886	2.35024	3.07469	3.98166	0.613983	3.20324	3.07469	-0.128553	0.461566	A7SE06	Glutamate dehydrogenase OS=Nematostella vectensis OX=45351 GN=v1g169502 PE=3 SV=1	>tr|A7SE06|A7SE06_NEMVE Glutamate dehydrogenase OS=Nematostella vectensis OX=45351 GN=v1g169502 PE=3 SV=1
5.01715	5.11376	4.91862	4.83546	5.07571	4.55892	0.292785	5.01715	4.83546	-0.18169	0.418286	A7SNP7	Predicted protein OS=Nematostella vectensis OX=45351 GN=v1g125111 PE=3 SV=1	>tr|A7SNP7|A7SNP7_NEMVE Predicted protein OS=Nematostella vectensis OX=45351 GN=v1g125111 PE=3 SV=1
5.47779	5.24455	4.27011	5.06833	5.09062	4.01692	0.623228	5.24455	5.06833	-0.176224	0.422702	A7SRW6	Predicted protein OS=Nematostella vectensis OX=45351 GN=v1g216488 PE=3 SV=1	>tr|A7SRW6|A7SRW6_NEMVE Predicted protein OS=Nematostella vectensis OX=45351 GN=v1g216488 PE=3 SV=1
2.76671	2.72713	-0.00117874	2.78664	2.79794	-0.0798225	0.997717	2.72713	2.78664	0.0595074	0.395908	A7RFV3	Predicted protein (Fragment) OS=Nematostella vectensis OX=45351 GN=v1g80092 PE=3 SV=1	>tr|A7RFV3|A7RFV3_NEMVE Predicted protein (Fragment) OS=Nematostella vectensis OX=45351 GN=v1g80092 PE=3 SV=1
4.34552	4.09407	4.99007	3.17978	3.53384	3.9217	0.0528787	4.34552	3.53384	-0.811678	0.0657834	A7SF13	Fructose-bisphosphate aldolase OS=Nematostella vectensis OX=45351 GN=v1g244812 PE=3 SV=1	>tr|A7SF13|A7SF13_NEMVE Fructose-bisphosphate aldolase OS=Nematostella vectensis OX=45351 GN=v1g244812 PE=3 SV=1
5.48555	5.31036	5.47655	4.55001	5.13904	5.11241	0.0706191	5.47655	5.11241	-0.364145	0.279857	A7RMT9	Predicted protein OS=Nematostella vectensis OX=45351 GN=v1g234225 PE=3 SV=1	>tr|A7RMT9|A7RMT9_NEMVE Predicted protein OS=Nematostella vectensis OX=45351 GN=v1g234225 PE=3 SV=1
1.12444	0.905806	3.06252	0.510672	0.596033	3.28221	0.846887	1.12444	0.596033	-0.528406	0.178092	A7S545	Uridine/cytidine kinase OS=Nematostella vectensis OX=45351 GN=v1g206949 PE=3 SV=1	>tr|A7S545|A7S545_NEMVE Uridine/cytidine kinase OS=Nematostella vectensis OX=45351 GN=v1g206949 PE=3 SV=1
4.93071	4.95804	4.11763	4.84991	4.75405	4.06801	0.778009	4.93071	4.75405	-0.176662	0.422347	A7RWC5	Predicted protein OS=Nematostella vectensis OX=45351 GN=v1g241148 PE=4 SV=1	>tr|A7RWC5|A7RWC5_NEMVE Predicted protein OS=Nematostella vectensis OX=45351 GN=v1g241148 PE=4 SV=1
3.09373	3.2121	3.99715	3.11511	3.2926	3.61587	0.784936	3.2121	3.2926	0.0805054	0.380884	A7SGW6	Predicted protein OS=Nematostella vectensis OX=45351 GN=v1g117787 PE=4 SV=1	>tr|A7SGW6|A7SGW6_NEMVE Predicted protein OS=Nematostella vectensis OX=45351 GN=v1g117787 PE=4 SV=1
3.95671	3.61714	4.10772	3.06561	3.19355	2.44728	0.0219201	3.95671	3.06561	-0.891098	0.0472574	A7RUS0	Predicted protein (Fragment) OS=Nematostella vectensis OX=45351 GN=v1g94204 PE=4 SV=1	>tr|A7RUS0|A7RUS0_NEMVE Predicted protein (Fragment) OS=Nematostella vectensis OX=45351 GN=v1g94204 PE=4 SV=1
3.45094	3.27593	2.93684	3.07515	3.48652	3.06306	0.952577	3.27593	3.07515	-0.200781	0.402947	A7S1I1	Predicted protein OS=Nematostella vectensis OX=45351 GN=v1g184535 PE=3 SV=1	>tr|A7S1I1|A7S1I1_NEMVE Predicted protein OS=Nematostella vectensis OX=45351 GN=v1g184535 PE=3 SV=1
3.60976	3.89025	3.09968	4.23827	4.19529	3.26258	0.4056	3.60976	4.19529	0.585531	0.106353	A7RU37	Citrate hydro-lyase OS=Nematostella vectensis OX=45351 GN=v1g93721 PE=3 SV=1	>tr|A7RU37|A7RU37_NEMVE Citrate hydro-lyase OS=Nematostella vectensis OX=45351 GN=v1g93721 PE=3 SV=1
6.01467	6.46251	5.41476	6.33215	6.30497	5.04453	0.899673	6.01467	6.30497	0.290302	0.243559	A7S806	Predicted protein OS=Nematostella vectensis OX=45351 GN=v1g167582 PE=4 SV=1	>tr|A7S806|A7S806_NEMVE Predicted protein OS=Nematostella vectensis OX=45351 GN=v1g167582 PE=4 SV=1
3.43936	3.40652	1.52339	2.6969	3.35141	0.96039	0.659276	3.40652	2.6969	-0.709621	0.0973011	A7RTM1	Predicted protein OS=Nematostella vectensis OX=45351 GN=v1g234457 PE=4 SV=1	>tr|A7RTM1|A7RTM1_NEMVE Predicted protein OS=Nematostella vectensis OX=45351 GN=v1g234457 PE=4 SV=1
3.14052	2.98521	3.24125	3.69066	3.33616	2.91673	0.460692	3.14052	3.33616	0.195639	0.30218	A7S644	Arginyl-tRNA synthetase OS=Nematostella vectensis OX=45351 GN=v1g229489 PE=3 SV=1	>tr|A7S644|A7S644_NEMVE Arginyl-tRNA synthetase OS=Nematostella vectensis OX=45351 GN=v1g229489 PE=3 SV=1
2.69992	2.83951	-0.905806	2.47674	3.59831	-1.65151	0.97391	2.69992	2.47674	-0.223185	0.385137	A7RI03	NADH-ubiquinone oxidoreductase 75 kDa subunit, mitochondrial (Fragment) OS=Nematostella vectensis OX=45351 GN=v1g226219 PE=3 SV=1	>tr|A7RI03|A7RI03_NEMVE NADH-ubiquinone oxidoreductase 75 kDa subunit, mitochondrial (Fragment) OS=Nematostella vectensis OX=45351 GN=v1g226219 PE=3 SV=1
3.21096	3.41858	4.02865	3.87503	3.55859	3.82955	0.488331	3.41858	3.82955	0.410975	0.178729	A7RYL2	Predicted protein OS=Nematostella vectensis OX=45351 GN=v1g236753 PE=3 SV=1	>tr|A7RYL2|A7RYL2_NEMVE Predicted protein OS=Nematostella vectensis OX=45351 GN=v1g236753 PE=3 SV=1
2.21599	2.52252	2.67433	3.18522	2.30224	3.57889	0.241075	2.52252	3.18522	0.662697	0.0822275	A7SLW0	Predicted protein OS=Nematostella vectensis OX=45351 GN=v1g214299 PE=4 SV=1	>tr|A7SLW0|A7SLW0_NEMVE Predicted protein OS=Nematostella vectensis OX=45351 GN=v1g214299 PE=4 SV=1
2.69023	2.84263	-0.879976	1.71938	2.29408	-2.08458	0.646646	2.69023	1.71938	-0.970854	0.0331169	A7RHA9	Predicted protein (Fragment) OS=Nematostella vectensis OX=45351 GN=v1g81294 PE=4 SV=1	>tr|A7RHA9|A7RHA9_NEMVE Predicted protein (Fragment) OS=Nematostella vectensis OX=45351 GN=v1g81294 PE=4 SV=1
2.80896	3.27845	4.02152	3.34659	3.34692	4.1189	0.61989	3.27845	3.34692	0.0684776	0.389469	A7RYW1	RNA helicase OS=Nematostella vectensis OX=45351 GN=v1g236766 PE=4 SV=1	>tr|A7RYW1|A7RYW1_NEMVE RNA helicase OS=Nematostella vectensis OX=45351 GN=v1g236766 PE=4 SV=1
2.53254	2.59382	2.39562	2.44679	2.46098	2.30597	0.251353	2.53254	2.44679	-0.0857468	0.496791	A7T011	Predicted protein (Fragment) OS=Nematostella vectensis OX=45351 GN=v1g139787 PE=3 SV=1	>tr|A7T011|A7T011_NEMVE Predicted protein (Fragment) OS=Nematostella vectensis OX=45351 GN=v1g139787 PE=3 SV=1
-0.0644989	1.51814	2.75594	1.66296	1.1193	2.61056	0.691838	1.51814	1.66296	0.144819	0.336057	A7RYZ6	Urease OS=Nematostella vectensis OX=45351 GN=v1g98292 PE=3 SV=1	>tr|A7RYZ6|A7RYZ6_NEMVE Urease OS=Nematostella vectensis OX=45351 GN=v1g98292 PE=3 SV=1
5.45294	5.43248	7.33611	5.51608	5.34557	6.88639	0.852792	5.45294	5.51608	0.0631466	0.393292	A7S364	Predicted protein OS=Nematostella vectensis OX=45351 GN=v1g234845 PE=3 SV=1	>tr|A7S364|A7S364_NEMVE Predicted protein OS=Nematostella vectensis OX=45351 GN=v1g234845 PE=3 SV=1
1.95373	2.18707	4.1768	2.51393	2.72763	3.86967	0.76352	2.18707	2.72763	0.540569	0.122576	A7SXB3	Predicted protein OS=Nematostella vectensis OX=45351 GN=v1g218953 PE=4 SV=1	>tr|A7SXB3|A7SXB3_NEMVE Predicted protein OS=Nematostella vectensis OX=45351 GN=v1g218953 PE=4 SV=1
1.11278	1.51189	2.41653	1.17966	1.41891	2.97553	0.807484	1.51189	1.41891	-0.0929813	0.490829	A7RKR4	Citrate hydro-lyase OS=Nematostella vectensis OX=45351 GN=v1g179073 PE=3 SV=1	>tr|A7RKR4|A7RKR4_NEMVE Citrate hydro-lyase OS=Nematostella vectensis OX=45351 GN=v1g179073 PE=3 SV=1
4.73617	4.50474	4.52873	3.99439	3.84392	3.60839	0.00448176	4.52873	3.84392	-0.684807	0.106417	A7RT58	Predicted protein OS=Nematostella vectensis OX=45351 GN=v1g162365 PE=4 SV=1	>tr|A7RT58|A7RT58_NEMVE Predicted protein OS=Nematostella vectensis OX=45351 GN=v1g162365 PE=4 SV=1
4.15343	3.91102	4.79696	3.84474	3.70731	4.60677	0.575721	4.15343	3.84474	-0.308695	0.319644	A7RQZ9	Predicted protein OS=Nematostella vectensis OX=45351 GN=v1g228555 PE=4 SV=1	>tr|A7RQZ9|A7RQZ9_NEMVE Predicted protein OS=Nematostella vectensis OX=45351 GN=v1g228555 PE=4 SV=1
2.97606	3.13992	-1.15623	2.90927	3.54773	-0.445789	0.860697	2.97606	2.90927	-0.0667858	0.488777	A7RLI7	Predicted protein OS=Nematostella vectensis OX=45351 GN=v1g179399 PE=4 SV=1	>tr|A7RLI7|A7RLI7_NEMVE Predicted protein OS=Nematostella vectensis OX=45351 GN=v1g179399 PE=4 SV=1
3.57275	3.78669	3.33124	3.97837	3.62818	3.48945	0.528786	3.57275	3.62818	0.0554295	0.398845	A7SII2	Sodium/potassium-transporting ATPase subunit alpha OS=Nematostella vectensis OX=45351 GN=v1g245490 PE=2 SV=1	>tr|A7SII2|A7SII2_NEMVE Sodium/potassium-transporting ATPase subunit alpha OS=Nematostella vectensis OX=45351 GN=v1g245490 PE=2 SV=1
4.59198	4.21758	5.43095	4.21428	4.26322	5.28752	0.767597	4.59198	4.26322	-0.328753	0.304977	A7SW86	Annexin OS=Nematostella vectensis OX=45351 GN=v1g134949 PE=3 SV=1	>tr|A7SW86|A7SW86_NEMVE Annexin OS=Nematostella vectensis OX=45351 GN=v1g134949 PE=3 SV=1
3.31753	3.93867	0.435583	3.26876	3.60005	0.543175	0.951802	3.31753	3.26876	-0.048769	0.47537	A7S6J5	Predicted protein OS=Nematostella vectensis OX=45351 GN=v1g186301 PE=3 SV=1	>tr|A7S6J5|A7S6J5_NEMVE Predicted protein OS=Nematostella vectensis OX=45351 GN=v1g186301 PE=3 SV=1
2.76983	2.19394	3.12567	2.12724	2.45919	3.1152	0.761273	2.76983	2.45919	-0.31064	0.318208	A7RW53	Predicted protein OS=Nematostella vectensis OX=45351 GN=v1g241105 PE=3 SV=1	>tr|A7RW53|A7RW53_NEMVE Predicted protein OS=Nematostella vectensis OX=45351 GN=v1g241105 PE=3 SV=1
-2.77699	-3.54817	0.217613	-4.37233	-3.41405	-0.694199	0.645238	-2.77699	-3.41405	-0.637062	0.125657	A7T811	Predicted protein OS=Nematostella vectensis OX=45351 GN=v1g223602 PE=4 SV=1	>tr|A7T811|A7T811_NEMVE Predicted protein OS=Nematostella vectensis OX=45351 GN=v1g223602 PE=4 SV=1
2.19869	2.16438	1.98668	2.05573	2.18785	1.96449	0.635865	2.16438	2.05573	-0.108656	0.477919	A7SAH1	Predicted protein OS=Nematostella vectensis OX=45351 GN=v1g168356 PE=3 SV=1	>tr|A7SAH1|A7SAH1_NEMVE Predicted protein OS=Nematostella vectensis OX=45351 GN=v1g168356 PE=3 SV=1
5.38735	5.19866	5.23364	5.63765	5.29773	5.69047	0.119389	5.23364	5.63765	0.404007	0.182148	A7SG05	GTP-binding nuclear protein OS=Nematostella vectensis OX=45351 GN=v1g170199 PE=3 SV=1	>tr|A7SG05|A7SG05_NEMVE GTP-binding nuclear protein OS=Nematostella vectensis OX=45351 GN=v1g170199 PE=3 SV=1
2.81198	2.83222	2.38692	2.77563	2.64056	2.60018	0.976149	2.81198	2.64056	-0.171413	0.426596	A7RR66	Predicted protein OS=Nematostella vectensis OX=45351 GN=v1g161775 PE=4 SV=1	>tr|A7RR66|A7RR66_NEMVE Predicted protein OS=Nematostella vectensis OX=45351 GN=v1g161775 PE=4 SV=1
3.52078	3.91095	-2.25218	2.45046	3.55483	-2.11105	0.879014	3.52078	2.45046	-1.07033	0.0205576	A7SZ09	Predicted protein OS=Nematostella vectensis OX=45351 GN=v1g194889 PE=3 SV=1	>tr|A7SZ09|A7SZ09_NEMVE Predicted protein OS=Nematostella vectensis OX=45351 GN=v1g194889 PE=3 SV=1
5.25732	4.92101	5.91888	5.16367	4.88237	5.9376	0.93418	5.25732	5.16367	-0.0936489	0.490278	A7RPP0	Predicted protein OS=Nematostella vectensis OX=45351 GN=v1g236522 PE=4 SV=1	>tr|A7RPP0|A7RPP0_NEMVE Predicted protein OS=Nematostella vectensis OX=45351 GN=v1g236522 PE=4 SV=1
2.88872	3.12646	5.61905	3.10511	3.19768	5.53609	0.956714	3.12646	3.19768	0.0712147	0.387511	A7SRR4	Predicted protein OS=Nematostella vectensis OX=45351 GN=v1g235862 PE=3 SV=1	>tr|A7SRR4|A7SRR4_NEMVE Predicted protein OS=Nematostella vectensis OX=45351 GN=v1g235862 PE=3 SV=1
1.0475	2.04117	2.4435	1.68399	1.90086	2.29342	0.810959	2.04117	1.90086	-0.140308	0.451933	A7S3D9	Predicted protein OS=Nematostella vectensis OX=45351 GN=v1g103120 PE=3 SV=1	>tr|A7S3D9|A7S3D9_NEMVE Predicted protein OS=Nematostella vectensis OX=45351 GN=v1g103120 PE=3 SV=1
3.72761	3.81765	4.5841	3.87141	3.76101	4.34541	0.88421	3.81765	3.87141	0.0537586	0.400049	A7S4K0	Predicted protein OS=Nematostella vectensis OX=45351 GN=v1g166341 PE=4 SV=1	>tr|A7S4K0|A7S4K0_NEMVE Predicted protein OS=Nematostella vectensis OX=45351 GN=v1g166341 PE=4 SV=1
-1.44509	-1.37971	4.02475	-0.757391	-1.50139	3.71116	0.974101	-1.37971	-0.757391	0.622324	0.0942788	A7RRQ9	Predicted protein OS=Nematostella vectensis OX=45351 GN=v1g232177 PE=3 SV=1	>tr|A7RRQ9|A7RRQ9_NEMVE Predicted protein OS=Nematostella vectensis OX=45351 GN=v1g232177 PE=3 SV=1
2.39002	2.64652	4.12707	2.18751	2.10853	4.03292	0.754221	2.64652	2.18751	-0.459009	0.21791	A7SUT0	Cysteine desulfurase, mitochondrial OS=Nematostella vectensis OX=45351 GN=v1g174585 PE=3 SV=1	>tr|A7SUT0|A7SUT0_NEMVE Cysteine desulfurase, mitochondrial OS=Nematostella vectensis OX=45351 GN=v1g174585 PE=3 SV=1
3.31636	3.28708	2.8713	3.48976	3.26484	2.82061	0.897249	3.28708	3.26484	-0.022234	0.45568	A7RZB0	Predicted protein (Fragment) OS=Nematostella vectensis OX=45351 GN=v1g61262 PE=4 SV=1	>tr|A7RZB0|A7RZB0_NEMVE Predicted protein (Fragment) OS=Nematostella vectensis OX=45351 GN=v1g61262 PE=4 SV=1
2.32273	2.35227	4.22634	2.40089	2.18232	4.30077	0.99529	2.35227	2.40089	0.0486183	0.403762	A7RN19	Predicted protein OS=Nematostella vectensis OX=45351 GN=v1g199545 PE=3 SV=1	>tr|A7RN19|A7RN19_NEMVE Predicted protein OS=Nematostella vectensis OX=45351 GN=v1g199545 PE=3 SV=1
3.76595	4.18994	4.25175	3.71572	4.06748	4.03106	0.526331	4.18994	4.03106	-0.15888	0.436775	A7RME1	Adenosylhomocysteinase OS=Nematostella vectensis OX=45351 GN=v1g234207 PE=3 SV=1	>tr|A7RME1|A7RME1_NEMVE Adenosylhomocysteinase OS=Nematostella vectensis OX=45351 GN=v1g234207 PE=3 SV=1
1.7732	1.4512	2.60897	1.47858	1.02642	2.97139	0.869856	1.7732	1.47858	-0.294624	0.330105	A7RGU9	Predicted protein OS=Nematostella vectensis OX=45351 GN=v1g177729 PE=4 SV=1	>tr|A7RGU9|A7RGU9_NEMVE Predicted protein OS=Nematostella vectensis OX=45351 GN=v1g177729 PE=4 SV=1
2.41939	1.46133	4.29729	2.14561	2.12803	4.34838	0.900569	2.41939	2.14561	-0.273773	0.345853	A7SX05	Predicted protein OS=Nematostella vectensis OX=45351 GN=v1g247874 PE=3 SV=1	>tr|A7SX05|A7SX05_NEMVE Predicted protein OS=Nematostella vectensis OX=45351 GN=v1g247874 PE=3 SV=1
2.53558	2.0914	3.73109	1.578	2.00871	3.616	0.65147	2.53558	2.00871	-0.526871	0.17892	A7S323	Predicted protein OS=Nematostella vectensis OX=45351 GN=v1g165808 PE=3 SV=1	>tr|A7S323|A7S323_NEMVE Predicted protein OS=Nematostella vectensis OX=45351 GN=v1g165808 PE=3 SV=1
2.83656	2.40671	2.84427	2.01509	2.644	2.69	0.399592	2.83656	2.644	-0.192566	0.409531	A7SD57	Predicted protein OS=Nematostella vectensis OX=45351 GN=v1g113876 PE=3 SV=1	>tr|A7SD57|A7SD57_NEMVE Predicted protein OS=Nematostella vectensis OX=45351 GN=v1g113876 PE=3 SV=1
2.92463	2.94489	1.04072	2.1597	2.81327	0.822086	0.688325	2.92463	2.1597	-0.764925	0.0790705	A7SRN1	H(+)-transporting two-sector ATPase OS=Nematostella vectensis OX=45351 GN=v1g246966 PE=3 SV=1	>tr|A7SRN1|A7SRN1_NEMVE H(+)-transporting two-sector ATPase OS=Nematostella vectensis OX=45351 GN=v1g246966 PE=3 SV=1
4.79786	4.59094	4.54631	4.56117	3.93353	4.25368	0.115153	4.59094	4.25368	-0.337265	0.298845	A7S084	Signal transducer and activator of transcription OS=Nematostella vectensis OX=45351 GN=v1g241935 PE=3 SV=1	>tr|A7S084|A7S084_NEMVE Signal transducer and activator of transcription OS=Nematostella vectensis OX=45351 GN=v1g241935 PE=3 SV=1
3.43358	3.59437	4.22188	3.14138	3.59678	4.01332	0.658183	3.59437	3.59678	0.00240517	0.437492	A7SMD7	UDP-glucose 6-dehydrogenase OS=Nematostella vectensis OX=45351 GN=v1g191320 PE=3 SV=1	>tr|A7SMD7|A7SMD7_NEMVE UDP-glucose 6-dehydrogenase OS=Nematostella vectensis OX=45351 GN=v1g191320 PE=3 SV=1
2.24828	2.04512	4.31098	2.65642	2.23462	4.38618	0.829926	2.24828	2.65642	0.408138	0.180115	A7SEK0	Predicted protein (Fragment) OS=Nematostella vectensis OX=45351 GN=v1g188893 PE=3 SV=1	>tr|A7SEK0|A7SEK0_NEMVE Predicted protein (Fragment) OS=Nematostella vectensis OX=45351 GN=v1g188893 PE=3 SV=1
5.58522	6.15925	2.48731	6.13445	6.24931	2.71267	0.867989	5.58522	6.13445	0.549231	0.119323	A7S4S2	Predicted protein OS=Nematostella vectensis OX=45351 GN=v1g104509 PE=3 SV=1	>tr|A7S4S2|A7S4S2_NEMVE Predicted protein OS=Nematostella vectensis OX=45351 GN=v1g104509 PE=3 SV=1
-1.67869	-2.12316	2.69761	-0.577183	-3.84627	2.70899	0.937532	-1.67869	-0.577183	1.1015	0.0135667	A7S832	mRNA-capping enzyme OS=Nematostella vectensis OX=45351 GN=v1g243494 PE=3 SV=1	>tr|A7S832|A7S832_NEMVE mRNA-capping enzyme OS=Nematostella vectensis OX=45351 GN=v1g243494 PE=3 SV=1
3.06879	2.90483	0.00415421	2.6128	2.76181	1.26644	0.850928	2.90483	2.6128	-0.292032	0.332047	A7RUD0	Predicted protein OS=Nematostella vectensis OX=45351 GN=v1g182064 PE=4 SV=1	>tr|A7RUD0|A7RUD0_NEMVE Predicted protein OS=Nematostella vectensis OX=45351 GN=v1g182064 PE=4 SV=1
1.4424	1.06749	1.19925	1.7398	1.72406	3.06348	0.109139	1.19925	1.7398	0.540552	0.122583	A7SNG8	Ubiquitin carboxyl-terminal hydrolase 7 OS=Nematostella vectensis OX=45351 GN=v1g172482 PE=3 SV=1	>tr|A7SNG8|A7SNG8_NEMVE Ubiquitin carboxyl-terminal hydrolase 7 OS=Nematostella vectensis OX=45351 GN=v1g172482 PE=3 SV=1
6.35971	5.65731	5.56769	5.59767	5.44557	5.69807	0.341952	5.65731	5.59767	-0.0596447	0.483461	A7SED5	Predicted protein OS=Nematostella vectensis OX=45351 GN=v1g188859 PE=4 SV=1	>tr|A7SED5|A7SED5_NEMVE Predicted protein OS=Nematostella vectensis OX=45351 GN=v1g188859 PE=4 SV=1
4.53022	4.00199	5.21858	4.08825	3.77585	5.7534	0.95295	4.53022	4.08825	-0.441971	0.228418	A7RLN6	Predicted protein OS=Nematostella vectensis OX=45351 GN=v1g198917 PE=3 SV=1	>tr|A7RLN6|A7RLN6_NEMVE Predicted protein OS=Nematostella vectensis OX=45351 GN=v1g198917 PE=3 SV=1
3.82724	3.53742	4.48113	3.17072	3.40673	4.06953	0.360877	3.82724	3.40673	-0.420507	0.242051	A7SFV8	D-3-phosphoglycerate dehydrogenase (Fragment) OS=Nematostella vectensis OX=45351 GN=v1g170150 PE=3 SV=1	>tr|A7SFV8|A7SFV8_NEMVE D-3-phosphoglycerate dehydrogenase (Fragment) OS=Nematostella vectensis OX=45351 GN=v1g170150 PE=3 SV=1
2.51189	2.2643	3.72708	2.33808	1.89513	3.91815	0.885173	2.51189	2.33808	-0.173805	0.424659	A7SIW0	Predicted protein OS=Nematostella vectensis OX=45351 GN=v1g190252 PE=3 SV=1	>tr|A7SIW0|A7SIW0_NEMVE Predicted protein OS=Nematostella vectensis OX=45351 GN=v1g190252 PE=3 SV=1
2.15899	1.89634	3.5771	1.98675	1.86468	3.12421	0.756153	2.15899	1.98675	-0.172241	0.425926	A7SY83	CTP:phosphoethanolamine cytidylyltransferase OS=Nematostella vectensis OX=45351 GN=v1g175500 PE=3 SV=1	>tr|A7SY83|A7SY83_NEMVE CTP:phosphoethanolamine cytidylyltransferase OS=Nematostella vectensis OX=45351 GN=v1g175500 PE=3 SV=1
2.04464	1.45661	3.19211	1.40595	1.25501	2.79139	0.589493	2.04464	1.40595	-0.638685	0.124966	A7S8H2	RNA helicase OS=Nematostella vectensis OX=45351 GN=v1g167719 PE=3 SV=1	>tr|A7S8H2|A7S8H2_NEMVE RNA helicase OS=Nematostella vectensis OX=45351 GN=v1g167719 PE=3 SV=1
2.40384	3.04093	3.04302	2.82749	2.85213	2.57426	0.752179	3.04093	2.82749	-0.213438	0.392858	A7SFV6	Glycerol-3-phosphate dehydrogenase [NAD(+)] OS=Nematostella vectensis OX=45351 GN=v1g211642 PE=3 SV=1	>tr|A7SFV6|A7SFV6_NEMVE Glycerol-3-phosphate dehydrogenase [NAD(+)] OS=Nematostella vectensis OX=45351 GN=v1g211642 PE=3 SV=1
-0.288879	-0.306492	0.296991	-1.77491	-1.21434	-0.486712	0.0662102	-0.288879	-1.21434	-0.925457	0.0406633	A7SGN6	Cathepsin X (Fragment) OS=Nematostella vectensis OX=45351 GN=v1g117667 PE=3 SV=1	>tr|A7SGN6|A7SGN6_NEMVE Cathepsin X (Fragment) OS=Nematostella vectensis OX=45351 GN=v1g117667 PE=3 SV=1
2.63875	2.48407	3.33812	1.8606	2.18621	3.14861	0.417885	2.63875	2.18621	-0.452543	0.221864	A7SEM3	Predicted protein OS=Nematostella vectensis OX=45351 GN=v1g188927 PE=3 SV=1	>tr|A7SEM3|A7SEM3_NEMVE Predicted protein OS=Nematostella vectensis OX=45351 GN=v1g188927 PE=3 SV=1
1.95565	1.70412	3.10607	1.83883	2.0176	2.91079	0.999367	1.95565	2.0176	0.0619488	0.394153	A7SCA3	Isoleucyl-tRNA synthetase OS=Nematostella vectensis OX=45351 GN=v1g168885 PE=3 SV=1	>tr|A7SCA3|A7SCA3_NEMVE Isoleucyl-tRNA synthetase OS=Nematostella vectensis OX=45351 GN=v1g168885 PE=3 SV=1
-2.4893	-5.59066	-0.616142	6.35253	5.04896	7.14957	0.0044824	-2.4893	6.35253	8.84183	0	A7S5L8	Predicted protein (Fragment) OS=Nematostella vectensis OX=45351 GN=v1g105457 PE=4 SV=1	>tr|A7S5L8|A7S5L8_NEMVE Predicted protein (Fragment) OS=Nematostella vectensis OX=45351 GN=v1g105457 PE=4 SV=1
4.88178	5.07881	4.8078	4.79399	5.13798	4.55997	0.646837	4.88178	4.79399	-0.0877876	0.495109	A7T5A3	Predicted protein OS=Nematostella vectensis OX=45351 GN=v1g195800 PE=4 SV=1	>tr|A7T5A3|A7T5A3_NEMVE Predicted protein OS=Nematostella vectensis OX=45351 GN=v1g195800 PE=4 SV=1
4.05018	4.01012	-2.34011	3.41794	3.97328	0.378529	0.789986	4.01012	3.41794	-0.592178	0.145844	A7S3F9	Histidine--tRNA ligase OS=Nematostella vectensis OX=45351 GN=v1g185216 PE=3 SV=1	>tr|A7S3F9|A7S3F9_NEMVE Histidine--tRNA ligase OS=Nematostella vectensis OX=45351 GN=v1g185216 PE=3 SV=1
5.09647	4.92329	5.07286	5.28836	5.05044	5.30319	0.135693	5.07286	5.28836	0.2155	0.28937	A7RUT2	Predicted protein OS=Nematostella vectensis OX=45351 GN=v1g240837 PE=4 SV=1	>tr|A7RUT2|A7RUT2_NEMVE Predicted protein OS=Nematostella vectensis OX=45351 GN=v1g240837 PE=4 SV=1
2.57933	2.80017	3.3787	2.77898	2.64902	3.34374	0.989419	2.80017	2.77898	-0.0211926	0.454909	A7RMP4	Predicted protein OS=Nematostella vectensis OX=45351 GN=v1g160608 PE=3 SV=1	>tr|A7RMP4|A7RMP4_NEMVE Predicted protein OS=Nematostella vectensis OX=45351 GN=v1g160608 PE=3 SV=1
3.94104	3.75775	0.915686	3.331	3.80461	1.20442	0.945789	3.75775	3.331	-0.426748	0.238042	A7T2C3	Proton-translocating NAD(P)(+) transhydrogenase OS=Nematostella vectensis OX=45351 GN=v1g176360 PE=3 SV=1	>tr|A7T2C3|A7T2C3_NEMVE Proton-translocating NAD(P)(+) transhydrogenase OS=Nematostella vectensis OX=45351 GN=v1g176360 PE=3 SV=1
3.10793	3.53999	5.04615	3.18801	3.23165	5.0791	0.943062	3.53999	3.23165	-0.308332	0.319911	A7T0N1	Eukaryotic translation initiation factor 5A OS=Nematostella vectensis OX=45351 GN=v1g176002 PE=3 SV=1	>tr|A7T0N1|A7T0N1_NEMVE Eukaryotic translation initiation factor 5A OS=Nematostella vectensis OX=45351 GN=v1g176002 PE=3 SV=1
3.62359	3.43784	3.15163	2.63814	3.231	2.84562	0.0870724	3.43784	2.84562	-0.592222	0.145823	A7SPW9	Isocitrate dehydrogenase [NAD] subunit, mitochondrial OS=Nematostella vectensis OX=45351 GN=v1g173016 PE=3 SV=1	>tr|A7SPW9|A7SPW9_NEMVE Isocitrate dehydrogenase [NAD] subunit, mitochondrial OS=Nematostella vectensis OX=45351 GN=v1g173016 PE=3 SV=1
2.78489	2.92268	3.19356	3.46168	3.08031	3.27888	0.13298	2.92268	3.27888	0.356197	0.206696	A7SQQ7	Predicted protein OS=Nematostella vectensis OX=45351 GN=v1g233482 PE=3 SV=1	>tr|A7SQQ7|A7SQQ7_NEMVE Predicted protein OS=Nematostella vectensis OX=45351 GN=v1g233482 PE=3 SV=1
4.21501	3.90947	5.15129	3.78677	4.27912	4.56733	0.650147	4.21501	4.27912	0.0641136	0.392598	A7S265	Aspartate--tRNA ligase, cytoplasmic OS=Nematostella vectensis OX=45351 GN=v1g205625 PE=3 SV=1	>tr|A7S265|A7S265_NEMVE Aspartate--tRNA ligase, cytoplasmic OS=Nematostella vectensis OX=45351 GN=v1g205625 PE=3 SV=1
1.0658	1.00706	2.10995	1.75438	1.34381	2.47717	0.395318	1.0658	1.75438	0.68858	0.0751359	A7S3J0	Predicted protein (Fragment) OS=Nematostella vectensis OX=45351 GN=v1g242616 PE=4 SV=1	>tr|A7S3J0|A7S3J0_NEMVE Predicted protein (Fragment) OS=Nematostella vectensis OX=45351 GN=v1g242616 PE=4 SV=1
2.70753	2.84021	3.9763	2.89443	2.97971	4.45808	0.698899	2.84021	2.97971	0.139496	0.33969	A7RMA3	Predicted protein OS=Nematostella vectensis OX=45351 GN=v1g236477 PE=3 SV=1	>tr|A7RMA3|A7RMA3_NEMVE Predicted protein OS=Nematostella vectensis OX=45351 GN=v1g236477 PE=3 SV=1
1.15508	2.07158	3.3594	2.65359	2.27857	3.2388	0.491095	2.07158	2.65359	0.58201	0.107565	A7SFJ3	26S proteasome regulatory subunit 7 OS=Nematostella vectensis OX=45351 GN=v1g189255 PE=3 SV=1	>tr|A7SFJ3|A7SFJ3_NEMVE 26S proteasome regulatory subunit 7 OS=Nematostella vectensis OX=45351 GN=v1g189255 PE=3 SV=1
4.76011	4.71738	-0.834236	5.40568	5.38636	0.836655	0.699695	4.71738	5.38636	0.668987	0.0804592	A7RF99	Predicted protein OS=Nematostella vectensis OX=45351 GN=v1g237806 PE=3 SV=1	>tr|A7RF99|A7RF99_NEMVE Predicted protein OS=Nematostella vectensis OX=45351 GN=v1g237806 PE=3 SV=1
1.22154	1.77423	0.727291	1.31973	2.0469	0.925093	0.693026	1.22154	1.31973	0.0981903	0.368366	A7SJ38	Serine/threonine-protein phosphatase OS=Nematostella vectensis OX=45351 GN=v1g245588 PE=3 SV=1	>tr|A7SJ38|A7SJ38_NEMVE Serine/threonine-protein phosphatase OS=Nematostella vectensis OX=45351 GN=v1g245588 PE=3 SV=1
1.71693	1.35102	1.94379	2.34782	1.97401	1.92626	0.131854	1.71693	1.97401	0.257082	0.263409	A7SDH7	Predicted protein OS=Nematostella vectensis OX=45351 GN=v1g188544 PE=3 SV=1	>tr|A7SDH7|A7SDH7_NEMVE Predicted protein OS=Nematostella vectensis OX=45351 GN=v1g188544 PE=3 SV=1
5.36064	5.5493	6.15703	5.74721	5.60741	6.19572	0.618233	5.5493	5.74721	0.197905	0.300706	A7SDN9	Predicted protein OS=Nematostella vectensis OX=45351 GN=v1g244537 PE=4 SV=1	>tr|A7SDN9|A7SDN9_NEMVE Predicted protein OS=Nematostella vectensis OX=45351 GN=v1g244537 PE=4 SV=1
3.09164	2.90733	2.89299	3.09395	3.06681	2.91042	0.5246	2.90733	3.06681	0.159477	0.326132	A7SQY6	Predicted protein OS=Nematostella vectensis OX=45351 GN=v1g246845 PE=4 SV=1	>tr|A7SQY6|A7SQY6_NEMVE Predicted protein OS=Nematostella vectensis OX=45351 GN=v1g246845 PE=4 SV=1
4.43808	4.70247	2.64912	4.97211	4.69626	2.87712	0.797929	4.43808	4.69626	0.258173	0.262745	A7RKY2	Predicted protein (Fragment) OS=Nematostella vectensis OX=45351 GN=v1g85371 PE=4 SV=1	>tr|A7RKY2|A7RKY2_NEMVE Predicted protein (Fragment) OS=Nematostella vectensis OX=45351 GN=v1g85371 PE=4 SV=1
3.12115	3.32095	4.21843	2.1194	2.25535	2.58846	0.0278893	3.32095	2.25535	-1.0656	0.0210464	A7S2B4	Predicted protein OS=Nematostella vectensis OX=45351 GN=v1g184779 PE=3 SV=1	>tr|A7S2B4|A7S2B4_NEMVE Predicted protein OS=Nematostella vectensis OX=45351 GN=v1g184779 PE=3 SV=1
3.59271	3.05058	3.34538	3.49734	3.78735	3.79528	0.120426	3.34538	3.78735	0.441967	0.164015	A7SR87	Predicted protein OS=Nematostella vectensis OX=45351 GN=v1g192646 PE=4 SV=1	>tr|A7SR87|A7SR87_NEMVE Predicted protein OS=Nematostella vectensis OX=45351 GN=v1g192646 PE=4 SV=1
3.59553	3.09762	2.15809	3.30737	3.33059	1.849	0.860124	3.09762	3.30737	0.209757	0.293048	A7RZM6	Predicted protein OS=Nematostella vectensis OX=45351 GN=v1g98842 PE=4 SV=1	>tr|A7RZM6|A7RZM6_NEMVE Predicted protein OS=Nematostella vectensis OX=45351 GN=v1g98842 PE=4 SV=1
0.743662	0.647438	2.29579	1.27505	1.26318	1.80319	0.718123	0.743662	1.27505	0.531391	0.126091	A7RGH4	Predicted protein OS=Nematostella vectensis OX=45351 GN=v1g196829 PE=3 SV=1	>tr|A7RGH4|A7RGH4_NEMVE Predicted protein OS=Nematostella vectensis OX=45351 GN=v1g196829 PE=3 SV=1
3.70985	3.69435	4.44321	2.66324	2.16518	2.95472	0.0160064	3.70985	2.66324	-1.04661	0.0231108	A7SM51	Predicted protein OS=Nematostella vectensis OX=45351 GN=v1g172052 PE=3 SV=1	>tr|A7SM51|A7SM51_NEMVE Predicted protein OS=Nematostella vectensis OX=45351 GN=v1g172052 PE=3 SV=1
3.67827	3.78855	2.56182	3.88485	3.60909	2.99869	0.759225	3.67827	3.60909	-0.0691814	0.490561	A7SJS2	Predicted protein OS=Nematostella vectensis OX=45351 GN=v1g213347 PE=3 SV=1	>tr|A7SJS2|A7SJS2_NEMVE Predicted protein OS=Nematostella vectensis OX=45351 GN=v1g213347 PE=3 SV=1
-3.2981	-0.698235	4.30584	-1.58442	-0.839569	2.22539	0.949591	-0.698235	-0.839569	-0.141335	0.451094	A7RX67	Predicted protein OS=Nematostella vectensis OX=45351 GN=v1g236715 PE=3 SV=1	>tr|A7RX67|A7RX67_NEMVE Predicted protein OS=Nematostella vectensis OX=45351 GN=v1g236715 PE=3 SV=1
4.38436	4.33607	2.47745	4.14075	4.18353	2.13266	0.802246	4.33607	4.14075	-0.195314	0.407325	A7RPJ2	RNA helicase OS=Nematostella vectensis OX=45351 GN=v1g89179 PE=4 SV=1	>tr|A7RPJ2|A7RPJ2_NEMVE RNA helicase OS=Nematostella vectensis OX=45351 GN=v1g89179 PE=4 SV=1
2.14527	2.50354	0.933323	2.5171	1.83193	1.06254	0.932875	2.14527	1.83193	-0.313339	0.316221	A7SCD7	PAN2-PAN3 deadenylation complex subunit PAN3 OS=Nematostella vectensis OX=45351 GN=PAN3 PE=3 SV=1	>tr|A7SCD7|A7SCD7_NEMVE PAN2-PAN3 deadenylation complex subunit PAN3 OS=Nematostella vectensis OX=45351 GN=PAN3 PE=3 SV=1
1.00501	2.56883	2.20838	0.608654	1.76476	1.99789	0.50241	2.20838	1.76476	-0.443624	0.227385	A7RFK6	Tetratricopeptide repeat protein 38 OS=Nematostella vectensis OX=45351 GN=v1g157950 PE=3 SV=1	>tr|A7RFK6|A7RFK6_NEMVE Tetratricopeptide repeat protein 38 OS=Nematostella vectensis OX=45351 GN=v1g157950 PE=3 SV=1
3.38018	3.30991	6.48385	3.54942	3.64087	6.53283	0.904543	3.38018	3.64087	0.260683	0.261218	A7RPC7	Predicted protein (Fragment) OS=Nematostella vectensis OX=45351 GN=v1g88668 PE=3 SV=1	>tr|A7RPC7|A7RPC7_NEMVE Predicted protein (Fragment) OS=Nematostella vectensis OX=45351 GN=v1g88668 PE=3 SV=1
5.28643	5.27386	5.32605	4.94195	5.02551	5.53577	0.530599	5.28643	5.02551	-0.260921	0.355696	A7STC7	Adenine phosphoribosyltransferase OS=Nematostella vectensis OX=45351 GN=v1g193324 PE=3 SV=1	>tr|A7STC7|A7STC7_NEMVE Adenine phosphoribosyltransferase OS=Nematostella vectensis OX=45351 GN=v1g193324 PE=3 SV=1
3.12336	3.28074	4.24452	3.01585	3.17396	3.8185	0.644085	3.28074	3.17396	-0.106785	0.479459	A7SGU1	Glucose-6-phosphate isomerase OS=Nematostella vectensis OX=45351 GN=v1g189712 PE=3 SV=1	>tr|A7SGU1|A7SGU1_NEMVE Glucose-6-phosphate isomerase OS=Nematostella vectensis OX=45351 GN=v1g189712 PE=3 SV=1
3.69517	3.40101	3.9604	3.55304	3.5546	3.73625	0.702333	3.69517	3.5546	-0.140574	0.451717	A7RUP7	Predicted protein OS=Nematostella vectensis OX=45351 GN=v1g240817 PE=3 SV=1	>tr|A7RUP7|A7RUP7_NEMVE Predicted protein OS=Nematostella vectensis OX=45351 GN=v1g240817 PE=3 SV=1
2.32994	2.01912	3.26128	2.21226	1.93036	3.44941	0.992341	2.32994	2.21226	-0.11768	0.470496	A7SF30	Protein pelota homolog OS=Nematostella vectensis OX=45351 GN=v1g169895 PE=3 SV=1	>tr|A7SF30|A7SF30_NEMVE Protein pelota homolog OS=Nematostella vectensis OX=45351 GN=v1g169895 PE=3 SV=1
3.4353	3.4194	4.44105	3.8115	3.74805	4.49452	0.574374	3.4353	3.8115	0.376198	0.196197	A7SFV4	Predicted protein OS=Nematostella vectensis OX=45351 GN=v1g244991 PE=3 SV=1	>tr|A7SFV4|A7SFV4_NEMVE Predicted protein OS=Nematostella vectensis OX=45351 GN=v1g244991 PE=3 SV=1
2.86759	2.17566	2.68843	2.34364	2.29379	2.7766	0.702396	2.68843	2.34364	-0.344791	0.293469	A7SXG5	Predicted protein OS=Nematostella vectensis OX=45351 GN=v1g219029 PE=3 SV=1	>tr|A7SXG5|A7SXG5_NEMVE Predicted protein OS=Nematostella vectensis OX=45351 GN=v1g219029 PE=3 SV=1
3.56642	3.83991	2.43731	3.04938	3.52556	2.26702	0.586124	3.56642	3.04938	-0.517036	0.184282	A7STM9	Predicted protein OS=Nematostella vectensis OX=45351 GN=v1g247335 PE=3 SV=1	>tr|A7STM9|A7STM9_NEMVE Predicted protein OS=Nematostella vectensis OX=45351 GN=v1g247335 PE=3 SV=1
3.36726	3.26352	4.1181	2.80537	3.25009	3.80906	0.497967	3.36726	3.25009	-0.117174	0.470912	A7RF51	Transaldolase OS=Nematostella vectensis OX=45351 GN=v1g177058 PE=3 SV=1	>tr|A7RF51|A7RF51_NEMVE Transaldolase OS=Nematostella vectensis OX=45351 GN=v1g177058 PE=3 SV=1
3.33051	3.97266	2.97138	3.6869	4.03413	3.19667	0.603233	3.33051	3.6869	0.356398	0.206589	A7SRQ1	Electron transfer flavoprotein subunit beta OS=Nematostella vectensis OX=45351 GN=v1g192806 PE=3 SV=1	>tr|A7SRQ1|A7SRQ1_NEMVE Electron transfer flavoprotein subunit beta OS=Nematostella vectensis OX=45351 GN=v1g192806 PE=3 SV=1
2.47346	2.62601	3.22287	2.9082	2.69533	3.13625	0.62312	2.62601	2.9082	0.282183	0.248335	A7SQX2	Predicted protein (Fragment) OS=Nematostella vectensis OX=45351 GN=v1g128140 PE=4 SV=1	>tr|A7SQX2|A7SQX2_NEMVE Predicted protein (Fragment) OS=Nematostella vectensis OX=45351 GN=v1g128140 PE=4 SV=1
3.38267	3.14921	3.71049	2.95112	2.95039	2.84549	0.0402099	3.38267	2.95039	-0.432276	0.234522	A7S4A4	Predicted protein OS=Nematostella vectensis OX=45351 GN=v1g242756 PE=4 SV=1	>tr|A7S4A4|A7S4A4_NEMVE Predicted protein OS=Nematostella vectensis OX=45351 GN=v1g242756 PE=4 SV=1
5.27058	5.40075	4.21558	4.94365	5.24046	4.24355	0.764638	5.27058	4.94365	-0.326929	0.306298	A7SWV8	Phosphate carrier protein, mitochondrial OS=Nematostella vectensis OX=45351 GN=v1g194342 PE=3 SV=1	>tr|A7SWV8|A7SWV8_NEMVE Phosphate carrier protein, mitochondrial OS=Nematostella vectensis OX=45351 GN=v1g194342 PE=3 SV=1
3.37194	4.06883	4.47958	4.15029	4.02135	4.82453	0.429152	4.06883	4.15029	0.081459	0.380205	A7RMZ3	Predicted protein OS=Nematostella vectensis OX=45351 GN=v1g160743 PE=3 SV=1	>tr|A7RMZ3|A7RMZ3_NEMVE Predicted protein OS=Nematostella vectensis OX=45351 GN=v1g160743 PE=3 SV=1
2.18073	2.51204	3.1753	1.55026	1.81538	3.27905	0.541619	2.51204	1.81538	-0.696663	0.101987	A7RG36	Predicted protein OS=Nematostella vectensis OX=45351 GN=v1g80332 PE=4 SV=1	>tr|A7RG36|A7RG36_NEMVE Predicted protein OS=Nematostella vectensis OX=45351 GN=v1g80332 PE=4 SV=1
2.60014	2.46605	3.24828	2.67488	2.67819	3.42032	0.681356	2.60014	2.67819	0.0780506	0.382631	A7RVJ0	Serine/threonine-protein phosphatase OS=Nematostella vectensis OX=45351 GN=v1g240980 PE=3 SV=1	>tr|A7RVJ0|A7RVJ0_NEMVE Serine/threonine-protein phosphatase OS=Nematostella vectensis OX=45351 GN=v1g240980 PE=3 SV=1
2.91492	2.98362	0.0928192	2.23907	3.09121	0.113409	0.895139	2.91492	2.23907	-0.675852	0.109853	A7RZT7	Predicted protein OS=Nematostella vectensis OX=45351 GN=v1g99345 PE=3 SV=1	>tr|A7RZT7|A7RZT7_NEMVE Predicted protein OS=Nematostella vectensis OX=45351 GN=v1g99345 PE=3 SV=1
4.3082	4.33074	4.65668	4.18857	3.85411	4.43045	0.245222	4.33074	4.18857	-0.142166	0.450414	A7S6S5	Glutamine synthetase OS=Nematostella vectensis OX=45351 GN=v1g243257 PE=3 SV=1	>tr|A7S6S5|A7S6S5_NEMVE Glutamine synthetase OS=Nematostella vectensis OX=45351 GN=v1g243257 PE=3 SV=1
-2.27748	-1.83741	2.52751	-2.6304	-2.93744	3.88547	0.991213	-1.83741	-2.6304	-0.79299	0.0708705	A7RPZ3	Predicted protein OS=Nematostella vectensis OX=45351 GN=v1g180663 PE=4 SV=1	>tr|A7RPZ3|A7RPZ3_NEMVE Predicted protein OS=Nematostella vectensis OX=45351 GN=v1g180663 PE=4 SV=1
4.1762	4.29486	4.37405	3.47312	3.88633	4.1329	0.0881593	4.29486	3.88633	-0.408527	0.249848	A7SJ12	Predicted protein OS=Nematostella vectensis OX=45351 GN=v1g190290 PE=4 SV=1	>tr|A7SJ12|A7SJ12_NEMVE Predicted protein OS=Nematostella vectensis OX=45351 GN=v1g190290 PE=4 SV=1
0.881578	1.47601	2.01988	1.09904	1.21578	2.10019	0.979425	1.47601	1.21578	-0.260227	0.356231	A7RU46	Nck-associated protein 1 homolog OS=Nematostella vectensis OX=45351 GN=napA PE=3 SV=1	>sp|A7RU46|NAPA_NEMVE Nck-associated protein 1 homolog OS=Nematostella vectensis OX=45351 GN=napA PE=3 SV=1
3.48236	3.37858	-5.22495	2.36098	3.25153	-2.58574	0.898399	3.37858	2.36098	-1.0176	0.0265913	A7S1L7	Prohibitin OS=Nematostella vectensis OX=45351 GN=v1g242223 PE=3 SV=1	>tr|A7S1L7|A7S1L7_NEMVE Prohibitin OS=Nematostella vectensis OX=45351 GN=v1g242223 PE=3 SV=1
-0.999262	-0.672775	2.05601	1.13982	0.822346	1.93197	0.316632	-0.672775	1.13982	1.8126	0.000202067	A7RN48	Protein O-GlcNAc transferase OS=Nematostella vectensis OX=45351 GN=v1g239520 PE=3 SV=1	>tr|A7RN48|A7RN48_NEMVE Protein O-GlcNAc transferase OS=Nematostella vectensis OX=45351 GN=v1g239520 PE=3 SV=1
3.70179	3.77577	3.27205	3.74935	3.59657	3.21142	0.789193	3.70179	3.59657	-0.105217	0.48075	A7RZC0	Predicted protein OS=Nematostella vectensis OX=45351 GN=v1g183701 PE=3 SV=1	>tr|A7RZC0|A7RZC0_NEMVE Predicted protein OS=Nematostella vectensis OX=45351 GN=v1g183701 PE=3 SV=1
2.28042	1.80799	3.78551	1.72888	1.21599	3.3862	0.592595	2.28042	1.72888	-0.55154	0.165909	A7S4K2	Predicted protein OS=Nematostella vectensis OX=45351 GN=v1g242802 PE=4 SV=1	>tr|A7S4K2|A7S4K2_NEMVE Predicted protein OS=Nematostella vectensis OX=45351 GN=v1g242802 PE=4 SV=1
2.53552	1.56942	4.4912	2.26587	1.30492	4.83843	0.965668	2.53552	2.26587	-0.269651	0.348999	A7RN74	Predicted protein OS=Nematostella vectensis OX=45351 GN=v1g239535 PE=3 SV=1	>tr|A7RN74|A7RN74_NEMVE Predicted protein OS=Nematostella vectensis OX=45351 GN=v1g239535 PE=3 SV=1
4.36807	4.58902	6.24794	4.50642	4.68664	6.20826	0.938899	4.58902	4.68664	0.0976238	0.368765	A7S9M1	Predicted protein (Fragment) OS=Nematostella vectensis OX=45351 GN=v1g110033 PE=3 SV=1	>tr|A7S9M1|A7S9M1_NEMVE Predicted protein (Fragment) OS=Nematostella vectensis OX=45351 GN=v1g110033 PE=3 SV=1
2.37173	3.16965	3.84171	2.79828	3.16284	2.99839	0.763196	3.16965	2.99839	-0.171255	0.426725	A7RFZ1	Ubiquitin-like modifier-activating enzyme ATG7 (Fragment) OS=Nematostella vectensis OX=45351 GN=v1g30771 PE=3 SV=1	>tr|A7RFZ1|A7RFZ1_NEMVE Ubiquitin-like modifier-activating enzyme ATG7 (Fragment) OS=Nematostella vectensis OX=45351 GN=v1g30771 PE=3 SV=1
2.66497	2.63716	3.3221	2.69007	2.66447	4.02618	0.642045	2.66497	2.69007	0.025095	0.420859	A7S9N4	2-hydroxyacyl-CoA lyase 2 OS=Nematostella vectensis OX=45351 GN=v1g168076 PE=4 SV=1	>tr|A7S9N4|A7S9N4_NEMVE 2-hydroxyacyl-CoA lyase 2 OS=Nematostella vectensis OX=45351 GN=v1g168076 PE=4 SV=1
3.16758	2.85363	3.15416	3.06399	2.86397	3.14051	0.79987	3.15416	3.06399	-0.0901661	0.493149	A7SDL7	Predicted protein OS=Nematostella vectensis OX=45351 GN=v1g244532 PE=4 SV=1	>tr|A7SDL7|A7SDL7_NEMVE Predicted protein OS=Nematostella vectensis OX=45351 GN=v1g244532 PE=4 SV=1
3.37097	3.68941	3.89977	3.17265	3.03607	3.43414	0.0852934	3.68941	3.17265	-0.516754	0.184437	A7S2C9	Predicted protein OS=Nematostella vectensis OX=45351 GN=v1g205704 PE=4 SV=1	>tr|A7S2C9|A7S2C9_NEMVE Predicted protein OS=Nematostella vectensis OX=45351 GN=v1g205704 PE=4 SV=1
4.85885	4.82127	4.25865	4.38259	4.73035	4.10494	0.41636	4.82127	4.38259	-0.438681	0.230479	A7S1X1	Predicted protein OS=Nematostella vectensis OX=45351 GN=v1g184645 PE=3 SV=1	>tr|A7S1X1|A7S1X1_NEMVE Predicted protein OS=Nematostella vectensis OX=45351 GN=v1g184645 PE=3 SV=1
1.27862	1.09504	3.5115	2.25892	0.497692	3.05545	0.983136	1.27862	2.25892	0.980301	0.023668	A7SUE6	Predicted protein OS=Nematostella vectensis OX=45351 GN=v1g193641 PE=4 SV=1	>tr|A7SUE6|A7SUE6_NEMVE Predicted protein OS=Nematostella vectensis OX=45351 GN=v1g193641 PE=4 SV=1
0.095623	1.10938	1.85546	0.0862389	0.519283	1.49484	0.652379	1.10938	0.519283	-0.590097	0.14683	A7SQ75	Predicted protein OS=Nematostella vectensis OX=45351 GN=v1g173120 PE=3 SV=1	>tr|A7SQ75|A7SQ75_NEMVE Predicted protein OS=Nematostella vectensis OX=45351 GN=v1g173120 PE=3 SV=1
1.0208	0.878984	3.09835	0.737968	0.7953	2.74039	0.816295	1.0208	0.7953	-0.2255	0.38331	A7SNS0	Predicted protein OS=Nematostella vectensis OX=45351 GN=v1g125185 PE=3 SV=1	>tr|A7SNS0|A7SNS0_NEMVE Predicted protein OS=Nematostella vectensis OX=45351 GN=v1g125185 PE=3 SV=1
3.64412	1.95951	3.89269	2.98991	2.12161	3.5209	0.7139	3.64412	2.98991	-0.654211	0.118485	A7RIZ3	Predicted protein (Fragment) OS=Nematostella vectensis OX=45351 GN=v1g83175 PE=3 SV=1	>tr|A7RIZ3|A7RIZ3_NEMVE Predicted protein (Fragment) OS=Nematostella vectensis OX=45351 GN=v1g83175 PE=3 SV=1
5.74036	5.55661	4.67646	5.18582	5.62842	4.58766	0.691124	5.55661	5.18582	-0.370789	0.275256	A7S3X4	Predicted protein OS=Nematostella vectensis OX=45351 GN=v1g103525 PE=3 SV=1	>tr|A7S3X4|A7S3X4_NEMVE Predicted protein OS=Nematostella vectensis OX=45351 GN=v1g103525 PE=3 SV=1
2.29324	1.96756	2.62983	1.69917	2.18235	2.43065	0.539216	2.29324	2.18235	-0.110889	0.476081	A7S0N7	GlcNAc kinase OS=Nematostella vectensis OX=45351 GN=v1g204972 PE=3 SV=1	>tr|A7S0N7|A7S0N7_NEMVE GlcNAc kinase OS=Nematostella vectensis OX=45351 GN=v1g204972 PE=3 SV=1
2.13502	1.82356	3.33572	2.30223	1.70708	3.71367	0.858677	2.13502	2.30223	0.167215	0.320941	A7SKM1	Predicted protein OS=Nematostella vectensis OX=45351 GN=v1g171629 PE=3 SV=1	>tr|A7SKM1|A7SKM1_NEMVE Predicted protein OS=Nematostella vectensis OX=45351 GN=v1g171629 PE=3 SV=1
2.80714	2.9031	3.55024	3.16526	3.08442	3.81327	0.460687	2.9031	3.16526	0.262165	0.26032	A7SW17	Predicted protein (Fragment) OS=Nematostella vectensis OX=45351 GN=v1g134716 PE=3 SV=1	>tr|A7SW17|A7SW17_NEMVE Predicted protein (Fragment) OS=Nematostella vectensis OX=45351 GN=v1g134716 PE=3 SV=1
4.03156	3.64049	2.66066	3.76138	3.88165	2.54088	0.937184	3.64049	3.76138	0.120893	0.352502	A7RU24	Succinate dehydrogenase [ubiquinone] iron-sulfur subunit, mitochondrial OS=Nematostella vectensis OX=45351 GN=v1g181975 PE=3 SV=1	>tr|A7RU24|A7RU24_NEMVE Succinate dehydrogenase [ubiquinone] iron-sulfur subunit, mitochondrial OS=Nematostella vectensis OX=45351 GN=v1g181975 PE=3 SV=1
0.87261	0.534733	0.653324	1.25656	0.896343	1.93781	0.102723	0.653324	1.25656	0.603233	0.100411	A7S9A4	Coatomer subunit alpha OS=Nematostella vectensis OX=45351 GN=v1g187173 PE=4 SV=1	>tr|A7S9A4|A7S9A4_NEMVE Coatomer subunit alpha OS=Nematostella vectensis OX=45351 GN=v1g187173 PE=4 SV=1
4.22651	3.93785	3.72231	3.60019	4.02045	3.64463	0.353999	3.93785	3.64463	-0.293215	0.331161	A7SF39	Predicted protein OS=Nematostella vectensis OX=45351 GN=v1g189124 PE=4 SV=1	>tr|A7SF39|A7SF39_NEMVE Predicted protein OS=Nematostella vectensis OX=45351 GN=v1g189124 PE=4 SV=1
4.94798	4.93025	5.75859	4.64698	4.81177	5.59362	0.651613	4.94798	4.81177	-0.136211	0.455288	A7RKH5	Phosphomannomutase OS=Nematostella vectensis OX=45351 GN=v1g159761 PE=3 SV=1	>tr|A7RKH5|A7RKH5_NEMVE Phosphomannomutase OS=Nematostella vectensis OX=45351 GN=v1g159761 PE=3 SV=1
2.80032	2.84423	3.25497	2.97431	2.88045	2.81631	0.642446	2.84423	2.88045	0.0362225	0.412751	A7SEW2	Predicted protein (Fragment) OS=Nematostella vectensis OX=45351 GN=v1g115630 PE=3 SV=1	>tr|A7SEW2|A7SEW2_NEMVE Predicted protein (Fragment) OS=Nematostella vectensis OX=45351 GN=v1g115630 PE=3 SV=1
4.76325	4.70853	-2.83298	5.05672	4.96846	-1.32121	0.844485	4.70853	4.96846	0.259926	0.261678	A7SCW3	Predicted protein OS=Nematostella vectensis OX=45351 GN=v1g229912 PE=4 SV=1	>tr|A7SCW3|A7SCW3_NEMVE Predicted protein OS=Nematostella vectensis OX=45351 GN=v1g229912 PE=4 SV=1
2.48373	2.51912	3.43264	2.14602	2.47361	3.25104	0.698069	2.51912	2.47361	-0.045517	0.472953	A7RRD4	Vacuolar protein sorting-associated protein 35 OS=Nematostella vectensis OX=45351 GN=v1g161846 PE=3 SV=1	>tr|A7RRD4|A7RRD4_NEMVE Vacuolar protein sorting-associated protein 35 OS=Nematostella vectensis OX=45351 GN=v1g161846 PE=3 SV=1
2.66949	2.59746	1.16475	2.03454	2.61337	0.985548	0.716871	2.59746	2.03454	-0.562922	0.160118	A7SXZ3	Predicted protein OS=Nematostella vectensis OX=45351 GN=v1g248025 PE=4 SV=1	>tr|A7SXZ3|A7SXZ3_NEMVE Predicted protein OS=Nematostella vectensis OX=45351 GN=v1g248025 PE=4 SV=1
1.77498	1.00755	2.83706	0.542068	1.05852	2.35131	0.502694	1.77498	1.05852	-0.716465	0.094891	A7SEM4	Predicted protein OS=Nematostella vectensis OX=45351 GN=v1g169715 PE=3 SV=1	>tr|A7SEM4|A7SEM4_NEMVE Predicted protein OS=Nematostella vectensis OX=45351 GN=v1g169715 PE=3 SV=1
-4.23594	-0.269934	2.60657	-1.43107	-1.42008	2.19286	0.867235	-0.269934	-1.42008	-1.15015	0.0136469	A7RMY2	RNA helicase (Fragment) OS=Nematostella vectensis OX=45351 GN=v1g87071 PE=3 SV=1	>tr|A7RMY2|A7RMY2_NEMVE RNA helicase (Fragment) OS=Nematostella vectensis OX=45351 GN=v1g87071 PE=3 SV=1
3.21236	3.15684	3.41489	2.89098	3.25242	3.28413	0.468311	3.21236	3.25242	0.04006	0.409963	A7SR99	Predicted protein OS=Nematostella vectensis OX=45351 GN=v1g128552 PE=4 SV=1	>tr|A7SR99|A7SR99_NEMVE Predicted protein OS=Nematostella vectensis OX=45351 GN=v1g128552 PE=4 SV=1
2.18255	1.80146	-4.86973	2.12958	3.10271	-5.08419	0.925267	1.80146	2.12958	0.328121	0.221982	A7RYC0	Glutathione reductase OS=Nematostella vectensis OX=45351 GN=v1g164144 PE=3 SV=1	>tr|A7RYC0|A7RYC0_NEMVE Glutathione reductase OS=Nematostella vectensis OX=45351 GN=v1g164144 PE=3 SV=1
3.35588	3.35443	2.79128	2.81021	3.01577	2.7072	0.196837	3.35443	2.81021	-0.54422	0.169704	A7SFZ8	Ubiquitin carboxyl-terminal hydrolase OS=Nematostella vectensis OX=45351 GN=v1g189407 PE=3 SV=1	>tr|A7SFZ8|A7SFZ8_NEMVE Ubiquitin carboxyl-terminal hydrolase OS=Nematostella vectensis OX=45351 GN=v1g189407 PE=3 SV=1
4.95641	5.20591	1.51695	4.86139	5.17217	0.591526	0.862096	4.95641	4.86139	-0.0950146	0.489153	A7S0E0	Predicted protein OS=Nematostella vectensis OX=45351 GN=v1g184113 PE=3 SV=1	>tr|A7S0E0|A7S0E0_NEMVE Predicted protein OS=Nematostella vectensis OX=45351 GN=v1g184113 PE=3 SV=1
1.41563	1.59928	3.80176	1.85156	1.7737	4.49429	0.731014	1.59928	1.85156	0.252275	0.266348	A7S0K3	Predicted protein OS=Nematostella vectensis OX=45351 GN=v1g204928 PE=3 SV=1	>tr|A7S0K3|A7S0K3_NEMVE Predicted protein OS=Nematostella vectensis OX=45351 GN=v1g204928 PE=3 SV=1
1.60108	2.21236	2.33397	0.872086	1.89094	1.64637	0.203707	2.21236	1.64637	-0.565996	0.158576	A7RUH6	Predicted protein OS=Nematostella vectensis OX=45351 GN=v1g240787 PE=4 SV=1	>tr|A7RUH6|A7RUH6_NEMVE Predicted protein OS=Nematostella vectensis OX=45351 GN=v1g240787 PE=4 SV=1
1.93519	2.42794	0.86614	1.47136	2.28859	0.685175	0.709524	1.93519	1.47136	-0.463829	0.214988	A7SLH6	Predicted protein OS=Nematostella vectensis OX=45351 GN=v1g246031 PE=3 SV=1	>tr|A7SLH6|A7SLH6_NEMVE Predicted protein OS=Nematostella vectensis OX=45351 GN=v1g246031 PE=3 SV=1
3.69954	3.79856	4.27383	3.49505	3.72612	4.32982	0.821366	3.79856	3.72612	-0.072443	0.49299	A7RQ05	Predicted protein OS=Nematostella vectensis OX=45351 GN=v1g239885 PE=3 SV=1	>tr|A7RQ05|A7RQ05_NEMVE Predicted protein OS=Nematostella vectensis OX=45351 GN=v1g239885 PE=3 SV=1
3.295	3.0212	3.93518	3.29266	3.25933	3.65411	0.96215	3.295	3.29266	-0.00234032	0.440986	A7SJQ1	3-hydroxy-3-methylglutaryl coenzyme A synthase (Fragment) OS=Nematostella vectensis OX=45351 GN=v1g120697 PE=3 SV=1	>tr|A7SJQ1|A7SJQ1_NEMVE 3-hydroxy-3-methylglutaryl coenzyme A synthase (Fragment) OS=Nematostella vectensis OX=45351 GN=v1g120697 PE=3 SV=1
0.604958	0.378616	-0.628767	-0.312178	0.0986557	-0.822206	0.373782	0.378616	-0.312178	-0.690794	0.104163	A7T4F4	Predicted protein (Fragment) OS=Nematostella vectensis OX=45351 GN=v1g488 PE=3 SV=1	>tr|A7T4F4|A7T4F4_NEMVE Predicted protein (Fragment) OS=Nematostella vectensis OX=45351 GN=v1g488 PE=3 SV=1
4.19139	3.81761	4.84385	3.51581	3.8319	4.30181	0.347211	4.19139	3.8319	-0.359491	0.283102	A7RZ88	Predicted protein OS=Nematostella vectensis OX=45351 GN=v1g98476 PE=4 SV=1	>tr|A7RZ88|A7RZ88_NEMVE Predicted protein OS=Nematostella vectensis OX=45351 GN=v1g98476 PE=4 SV=1
4.6262	4.44586	6.77155	5.41628	4.71504	6.62056	0.761442	4.6262	5.41628	0.790081	0.051752	A7S3C2	60S ribosomal protein L9 OS=Nematostella vectensis OX=45351 GN=v1g242566 PE=3 SV=1	>tr|A7S3C2|A7S3C2_NEMVE 60S ribosomal protein L9 OS=Nematostella vectensis OX=45351 GN=v1g242566 PE=3 SV=1
1.05852	1.26715	0.261026	1.75401	1.17447	-1.07499	0.802728	1.05852	1.17447	0.115959	0.355929	A7RFR9	Predicted protein (Fragment) OS=Nematostella vectensis OX=45351 GN=v1g79630 PE=3 SV=1	>tr|A7RFR9|A7RFR9_NEMVE Predicted protein (Fragment) OS=Nematostella vectensis OX=45351 GN=v1g79630 PE=3 SV=1
2.47453	2.65053	1.17922	2.13829	2.34225	0.984819	0.678927	2.47453	2.13829	-0.336235	0.299584	A7SKV7	Predicted protein OS=Nematostella vectensis OX=45351 GN=v1g235624 PE=4 SV=1	>tr|A7SKV7|A7SKV7_NEMVE Predicted protein OS=Nematostella vectensis OX=45351 GN=v1g235624 PE=4 SV=1
2.99555	3.20637	3.79708	3.03276	3.26541	3.9128	0.852427	3.20637	3.26541	0.059042	0.396243	A7S5C0	Predicted protein OS=Nematostella vectensis OX=45351 GN=v1g242968 PE=4 SV=1	>tr|A7S5C0|A7S5C0_NEMVE Predicted protein OS=Nematostella vectensis OX=45351 GN=v1g242968 PE=4 SV=1
3.28231	3.62023	4.67473	3.43656	3.36466	4.59442	0.921684	3.62023	3.43656	-0.18367	0.416689	A7RJR5	Predicted protein OS=Nematostella vectensis OX=45351 GN=v1g238792 PE=4 SV=1	>tr|A7RJR5|A7RJR5_NEMVE Predicted protein OS=Nematostella vectensis OX=45351 GN=v1g238792 PE=4 SV=1
3.99677	4.40155	4.27306	4.41934	4.47332	4.46599	0.130316	4.27306	4.46599	0.19293	0.303946	A7SPJ4	Predicted protein OS=Nematostella vectensis OX=45351 GN=v1g192075 PE=3 SV=1	>tr|A7SPJ4|A7SPJ4_NEMVE Predicted protein OS=Nematostella vectensis OX=45351 GN=v1g192075 PE=3 SV=1
1.56547	0.848721	3.51318	1.00741	1.303	3.54371	0.983783	1.56547	1.303	-0.26247	0.354505	A7RM62	Predicted protein OS=Nematostella vectensis OX=45351 GN=v1g160405 PE=3 SV=1	>tr|A7RM62|A7RM62_NEMVE Predicted protein OS=Nematostella vectensis OX=45351 GN=v1g160405 PE=3 SV=1
3.75363	3.76163	2.33818	3.52193	3.86885	2.46222	0.999828	3.75363	3.52193	-0.231703	0.378427	A7S710	Anamorsin homolog OS=Nematostella vectensis OX=45351 GN=v1g167244 PE=3 SV=1	>sp|A7S710|DRE2_NEMVE Anamorsin homolog OS=Nematostella vectensis OX=45351 GN=v1g167244 PE=3 SV=1
3.4496	2.8049	1.71987	2.39175	2.96145	1.33376	0.569998	2.8049	2.39175	-0.413155	0.246821	A7S2U5	Predicted protein OS=Nematostella vectensis OX=45351 GN=v1g205929 PE=4 SV=1	>tr|A7S2U5|A7S2U5_NEMVE Predicted protein OS=Nematostella vectensis OX=45351 GN=v1g205929 PE=4 SV=1
3.86147	4.57656	1.7923	3.94257	4.56106	1.74261	0.996675	3.86147	3.94257	0.0810966	0.380463	A7SI16	Dolichyl-diphosphooligosaccharide--protein glycosyltransferase subunit 2 OS=Nematostella vectensis OX=45351 GN=v1g245416 PE=3 SV=1	>tr|A7SI16|A7SI16_NEMVE Dolichyl-diphosphooligosaccharide--protein glycosyltransferase subunit 2 OS=Nematostella vectensis OX=45351 GN=v1g245416 PE=3 SV=1
1.85432	1.86138	1.87497	1.6647	1.62902	1.85373	0.10238	1.86138	1.6647	-0.196682	0.406229	A7SUE4	Predicted protein OS=Nematostella vectensis OX=45351 GN=v1g193638 PE=4 SV=1	>tr|A7SUE4|A7SUE4_NEMVE Predicted protein OS=Nematostella vectensis OX=45351 GN=v1g193638 PE=4 SV=1
2.14946	2.22478	2.98029	1.58552	1.91708	2.68012	0.403788	2.22478	1.91708	-0.307699	0.320379	A7RZ04	Ras-related protein Rab-14 OS=Nematostella vectensis OX=45351 GN=v1g164354 PE=3 SV=1	>tr|A7RZ04|A7RZ04_NEMVE Ras-related protein Rab-14 OS=Nematostella vectensis OX=45351 GN=v1g164354 PE=3 SV=1
5.67181	5.2077	6.24295	6.20026	5.04206	6.70828	0.657233	5.67181	6.20026	0.528454	0.12723	A7RLM9	Predicted protein OS=Nematostella vectensis OX=45351 GN=v1g239161 PE=3 SV=1	>tr|A7RLM9|A7RLM9_NEMVE Predicted protein OS=Nematostella vectensis OX=45351 GN=v1g239161 PE=3 SV=1
2.05676	2.23611	2.9055	2.47088	2.2716	2.12751	0.71268	2.23611	2.2716	0.0354919	0.413282	A7RG06	Inosine-5'-monophosphate dehydrogenase OS=Nematostella vectensis OX=45351 GN=v1g177384 PE=3 SV=1	>tr|A7RG06|A7RG06_NEMVE Inosine-5'-monophosphate dehydrogenase OS=Nematostella vectensis OX=45351 GN=v1g177384 PE=3 SV=1
2.97079	2.75109	3.26759	2.45558	2.54877	2.31957	0.0275367	2.97079	2.45558	-0.515211	0.185288	A7SN52	Predicted protein OS=Nematostella vectensis OX=45351 GN=v1g246312 PE=4 SV=1	>tr|A7SN52|A7SN52_NEMVE Predicted protein OS=Nematostella vectensis OX=45351 GN=v1g246312 PE=4 SV=1
6.65537	6.90166	9.1067	7.15852	7.22862	9.07073	0.804242	6.90166	7.22862	0.32696	0.222628	A7SHU5	Predicted protein OS=Nematostella vectensis OX=45351 GN=v1g235494 PE=3 SV=1	>tr|A7SHU5|A7SHU5_NEMVE Predicted protein OS=Nematostella vectensis OX=45351 GN=v1g235494 PE=3 SV=1
4.31504	4.49214	5.02623	4.17437	4.34901	4.78525	0.566694	4.49214	4.34901	-0.143129	0.449626	A7S1C8	Predicted protein OS=Nematostella vectensis OX=45351 GN=v1g100670 PE=4 SV=1	>tr|A7S1C8|A7S1C8_NEMVE Predicted protein OS=Nematostella vectensis OX=45351 GN=v1g100670 PE=4 SV=1
4.61863	3.5762	3.6378	3.01594	3.25	2.73523	0.0627915	3.6378	3.01594	-0.621859	0.132265	A7SBB1	Predicted protein (Fragment) OS=Nematostella vectensis OX=45351 GN=v1g112072 PE=4 SV=1	>tr|A7SBB1|A7SBB1_NEMVE Predicted protein (Fragment) OS=Nematostella vectensis OX=45351 GN=v1g112072 PE=4 SV=1
3.44507	2.94538	3.50305	2.18716	2.68519	3.0386	0.095287	3.44507	2.68519	-0.759884	0.0806167	A7RXX4	Predicted protein OS=Nematostella vectensis OX=45351 GN=v1g241447 PE=4 SV=1	>tr|A7RXX4|A7RXX4_NEMVE Predicted protein OS=Nematostella vectensis OX=45351 GN=v1g241447 PE=4 SV=1
0.572098	0.471153	2.63047	1.16078	0.714886	2.24322	0.86793	0.572098	1.16078	0.588678	0.105279	A7SK16	Predicted protein OS=Nematostella vectensis OX=45351 GN=v1g233305 PE=4 SV=1	>tr|A7SK16|A7SK16_NEMVE Predicted protein OS=Nematostella vectensis OX=45351 GN=v1g233305 PE=4 SV=1
2.52438	2.53407	1.01382	1.84846	2.09139	-0.0155163	0.439788	2.52438	1.84846	-0.675922	0.109826	A7RH52	DNA polymerase OS=Nematostella vectensis OX=45351 GN=v1g233970 PE=3 SV=1	>tr|A7RH52|A7RH52_NEMVE DNA polymerase OS=Nematostella vectensis OX=45351 GN=v1g233970 PE=3 SV=1
4.88085	4.74227	4.60249	4.70904	4.81993	4.5034	0.627365	4.74227	4.70904	-0.0332298	0.463829	A7RXX2	Thymidine phosphorylase OS=Nematostella vectensis OX=45351 GN=v1g241446 PE=3 SV=1	>tr|A7RXX2|A7RXX2_NEMVE Thymidine phosphorylase OS=Nematostella vectensis OX=45351 GN=v1g241446 PE=3 SV=1
0.693632	0.952528	1.02514	1.58528	1.18587	0.68989	0.397034	0.952528	1.18587	0.233345	0.278083	A7T0A2	Predicted protein (Fragment) OS=Nematostella vectensis OX=45351 GN=v1g175942 PE=4 SV=1	>tr|A7T0A2|A7T0A2_NEMVE Predicted protein (Fragment) OS=Nematostella vectensis OX=45351 GN=v1g175942 PE=4 SV=1
1.59303	1.62346	2.30087	1.38976	0.962149	2.00284	0.365749	1.62346	1.38976	-0.2337	0.376859	A7SJ11	Predicted protein OS=Nematostella vectensis OX=45351 GN=v1g190285 PE=4 SV=1	>tr|A7SJ11|A7SJ11_NEMVE Predicted protein OS=Nematostella vectensis OX=45351 GN=v1g190285 PE=4 SV=1
1.69518	1.68455	2.91029	2.28871	1.87152	2.62372	0.739217	1.69518	2.28871	0.593531	0.103637	A7SCN9	Predicted protein OS=Nematostella vectensis OX=45351 GN=v1g113443 PE=3 SV=1	>tr|A7SCN9|A7SCN9_NEMVE Predicted protein OS=Nematostella vectensis OX=45351 GN=v1g113443 PE=3 SV=1
-0.547628	-0.983582	-3.68763	-2.1992	-0.677073	-2.58755	0.94643	-0.983582	-2.1992	-1.21562	0.00957559	A7TAL8	Predicted protein OS=Nematostella vectensis OX=45351 GN=v1g224560 PE=4 SV=1	>tr|A7TAL8|A7TAL8_NEMVE Predicted protein OS=Nematostella vectensis OX=45351 GN=v1g224560 PE=4 SV=1
2.16985	2.46259	3.86319	1.51614	1.89693	3.39715	0.509335	2.46259	1.89693	-0.565651	0.158749	A7SZJ1	Serine/threonine-protein phosphatase 2A activator OS=Nematostella vectensis OX=45351 GN=v1g175766 PE=3 SV=1	>tr|A7SZJ1|A7SZJ1_NEMVE Serine/threonine-protein phosphatase 2A activator OS=Nematostella vectensis OX=45351 GN=v1g175766 PE=3 SV=1
4.01277	4.19478	3.11324	3.87851	4.01291	3.33972	0.94297	4.01277	3.87851	-0.134268	0.45688	A7SU04	Predicted protein OS=Nematostella vectensis OX=45351 GN=v1g193535 PE=3 SV=1	>tr|A7SU04|A7SU04_NEMVE Predicted protein OS=Nematostella vectensis OX=45351 GN=v1g193535 PE=3 SV=1
3.71852	3.54573	2.09684	3.1012	3.23487	2.0098	0.62711	3.54573	3.1012	-0.44453	0.226821	A7SEA6	Predicted protein OS=Nematostella vectensis OX=45351 GN=v1g244660 PE=3 SV=1	>tr|A7SEA6|A7SEA6_NEMVE Predicted protein OS=Nematostella vectensis OX=45351 GN=v1g244660 PE=3 SV=1
0.564449	0.787397	0.496138	-0.0195198	1.11189	0.289204	0.678954	0.564449	0.289204	-0.275246	0.344732	A7SC78	Predicted protein OS=Nematostella vectensis OX=45351 GN=v1g168875 PE=3 SV=1	>tr|A7SC78|A7SC78_NEMVE Predicted protein OS=Nematostella vectensis OX=45351 GN=v1g168875 PE=3 SV=1
2.50718	2.52384	3.4968	2.39007	2.41458	3.12758	0.651089	2.52384	2.41458	-0.109266	0.477416	A7RY02	Predicted protein OS=Nematostella vectensis OX=45351 GN=v1g203816 PE=4 SV=1	>tr|A7RY02|A7RY02_NEMVE Predicted protein OS=Nematostella vectensis OX=45351 GN=v1g203816 PE=4 SV=1
2.11628	1.32821	2.48069	1.17762	1.4674	2.36656	0.570749	2.11628	1.4674	-0.648888	0.120679	A7SJI0	Predicted protein OS=Nematostella vectensis OX=45351 GN=v1g190461 PE=3 SV=1	>tr|A7SJI0|A7SJI0_NEMVE Predicted protein OS=Nematostella vectensis OX=45351 GN=v1g190461 PE=3 SV=1
1.27042	2.00281	-4.42091	0.0834999	2.78516	-5.77345	0.865366	1.27042	0.0834999	-1.18692	0.0112073	A7SVT6	Predicted protein OS=Nematostella vectensis OX=45351 GN=v1g174872 PE=3 SV=1	>tr|A7SVT6|A7SVT6_NEMVE Predicted protein OS=Nematostella vectensis OX=45351 GN=v1g174872 PE=3 SV=1
0.121462	1.71741	1.25172	1.56222	1.7735	2.98376	0.172353	1.25172	1.7735	0.521786	0.129844	A7S1S9	Predicted protein OS=Nematostella vectensis OX=45351 GN=v1g242253 PE=4 SV=1	>tr|A7S1S9|A7S1S9_NEMVE Predicted protein OS=Nematostella vectensis OX=45351 GN=v1g242253 PE=4 SV=1
2.9871	3.06507	2.04289	2.62778	3.15658	1.71119	0.727694	2.9871	2.62778	-0.359322	0.283221	A7S2F7	Isocitrate dehydrogenase [NADP] OS=Nematostella vectensis OX=45351 GN=v1g205753 PE=3 SV=1	>tr|A7S2F7|A7S2F7_NEMVE Isocitrate dehydrogenase [NADP] OS=Nematostella vectensis OX=45351 GN=v1g205753 PE=3 SV=1
5.76124	5.20975	5.30589	5.09194	5.07452	5.35683	0.263099	5.30589	5.09194	-0.213949	0.392452	A7SM87	Predicted protein OS=Nematostella vectensis OX=45351 GN=v1g230518 PE=3 SV=1	>tr|A7SM87|A7SM87_NEMVE Predicted protein OS=Nematostella vectensis OX=45351 GN=v1g230518 PE=3 SV=1
3.28935	3.27646	3.27802	2.69297	3.16789	3.60158	0.653386	3.27802	3.16789	-0.110123	0.476712	A7RIH5	Predicted protein OS=Nematostella vectensis OX=45351 GN=v1g197607 PE=3 SV=1	>tr|A7RIH5|A7RIH5_NEMVE Predicted protein OS=Nematostella vectensis OX=45351 GN=v1g197607 PE=3 SV=1
1.98307	2.35509	1.72719	1.42647	2.21788	1.61748	0.422605	1.98307	1.61748	-0.365599	0.278847	A7SVC3	Predicted protein OS=Nematostella vectensis OX=45351 GN=v1g133978 PE=3 SV=1	>tr|A7SVC3|A7SVC3_NEMVE Predicted protein OS=Nematostella vectensis OX=45351 GN=v1g133978 PE=3 SV=1
2.92044	2.80988	-7.13524	2.37774	2.64417	-4.93249	0.910385	2.80988	2.37774	-0.432142	0.234606	A7STC4	Glutathione synthetase OS=Nematostella vectensis OX=45351 GN=v1g130991 PE=3 SV=1	>tr|A7STC4|A7STC4_NEMVE Glutathione synthetase OS=Nematostella vectensis OX=45351 GN=v1g130991 PE=3 SV=1
2.33556	2.64271	3.15595	2.69552	2.61155	3.16957	0.719157	2.64271	2.69552	0.0528088	0.400735	A7SAK1	Tektin OS=Nematostella vectensis OX=45351 GN=v1g243989 PE=3 SV=1	>tr|A7SAK1|A7SAK1_NEMVE Tektin OS=Nematostella vectensis OX=45351 GN=v1g243989 PE=3 SV=1
0.149799	1.01166	2.34417	1.09306	0.692703	2.02334	0.899247	1.01166	1.09306	0.0813999	0.380247	A7S9M6	Predicted protein OS=Nematostella vectensis OX=45351 GN=v1g243784 PE=4 SV=1	>tr|A7S9M6|A7S9M6_NEMVE Predicted protein OS=Nematostella vectensis OX=45351 GN=v1g243784 PE=4 SV=1
10.5563	9.02682	9.26364	9.24763	8.47532	8.28648	0.165851	9.26364	8.47532	-0.788317	0.0721886	A7RRW5	Predicted protein OS=Nematostella vectensis OX=45351 GN=v1g240263 PE=3 SV=1	>tr|A7RRW5|A7RRW5_NEMVE Predicted protein OS=Nematostella vectensis OX=45351 GN=v1g240263 PE=3 SV=1
3.78996	3.4774	1.97894	2.80525	3.99452	2.29978	0.951227	3.4774	2.80525	-0.672148	0.111298	A7RTW5	Predicted protein OS=Nematostella vectensis OX=45351 GN=v1g181888 PE=4 SV=1	>tr|A7RTW5|A7RTW5_NEMVE Predicted protein OS=Nematostella vectensis OX=45351 GN=v1g181888 PE=4 SV=1
2.00747	1.42419	3.48881	2.32758	1.63785	3.28691	0.893891	2.00747	2.32758	0.320107	0.226462	A7SMN4	Predicted protein OS=Nematostella vectensis OX=45351 GN=v1g172171 PE=4 SV=1	>tr|A7SMN4|A7SMN4_NEMVE Predicted protein OS=Nematostella vectensis OX=45351 GN=v1g172171 PE=4 SV=1
3.27812	2.8434	0.993986	3.61189	3.25373	1.28114	0.750177	2.8434	3.25373	0.41033	0.179043	A7S9J0	Predicted protein OS=Nematostella vectensis OX=45351 GN=v1g110149 PE=4 SV=1	>tr|A7S9J0|A7S9J0_NEMVE Predicted protein OS=Nematostella vectensis OX=45351 GN=v1g110149 PE=4 SV=1
3.41337	3.46507	4.09428	2.88701	3.39979	3.75862	0.407709	3.46507	3.39979	-0.065279	0.487655	A7RQK5	Predicted protein (Fragment) OS=Nematostella vectensis OX=45351 GN=v1g89807 PE=4 SV=1	>tr|A7RQK5|A7RQK5_NEMVE Predicted protein (Fragment) OS=Nematostella vectensis OX=45351 GN=v1g89807 PE=4 SV=1
-0.771231	-0.729473	-0.279633	-0.162374	-0.108229	0.223137	0.0434908	-0.729473	-0.108229	0.621244	0.094618	A7T3R9	Predicted protein OS=Nematostella vectensis OX=45351 GN=v1g221921 PE=3 SV=1	>tr|A7T3R9|A7T3R9_NEMVE Predicted protein OS=Nematostella vectensis OX=45351 GN=v1g221921 PE=3 SV=1
2.54898	2.14458	2.50264	2.85084	2.22468	1.86798	0.801998	2.50264	2.22468	-0.277958	0.34267	A7RIR1	Predicted protein OS=Nematostella vectensis OX=45351 GN=v1g238593 PE=4 SV=1	>tr|A7RIR1|A7RIR1_NEMVE Predicted protein OS=Nematostella vectensis OX=45351 GN=v1g238593 PE=4 SV=1
3.49259	3.21038	0.487886	2.71938	3.19547	0.132212	0.791692	3.21038	2.71938	-0.490995	0.198954	A7SP30	Predicted protein OS=Nematostella vectensis OX=45351 GN=v1g172704 PE=4 SV=1	>tr|A7SP30|A7SP30_NEMVE Predicted protein OS=Nematostella vectensis OX=45351 GN=v1g172704 PE=4 SV=1
2.44235	2.3372	3.36	1.65519	1.84983	3.04514	0.384088	2.44235	1.84983	-0.592516	0.145685	A7SQ90	Predicted protein OS=Nematostella vectensis OX=45351 GN=v1g192342 PE=4 SV=1	>tr|A7SQ90|A7SQ90_NEMVE Predicted protein OS=Nematostella vectensis OX=45351 GN=v1g192342 PE=4 SV=1
1.59804	1.83932	3.31271	1.4754	2.20693	2.73976	0.874445	1.83932	2.20693	0.367611	0.200664	A7SFE8	Predicted protein OS=Nematostella vectensis OX=45351 GN=v1g170004 PE=3 SV=1	>tr|A7SFE8|A7SFE8_NEMVE Predicted protein OS=Nematostella vectensis OX=45351 GN=v1g170004 PE=3 SV=1
3.96527	4.00238	-6.28872	3.21897	3.47752	-0.393442	0.694135	3.96527	3.21897	-0.746304	0.0848954	A7RT62	Predicted protein OS=Nematostella vectensis OX=45351 GN=v1g181611 PE=4 SV=1	>tr|A7RT62|A7RT62_NEMVE Predicted protein OS=Nematostella vectensis OX=45351 GN=v1g181611 PE=4 SV=1
2.5137	2.33558	0.549633	3.35968	2.78432	0.866899	0.612782	2.33558	2.78432	0.448742	0.160906	A7SD62	Predicted protein OS=Nematostella vectensis OX=45351 GN=v1g188407 PE=3 SV=1	>tr|A7SD62|A7SD62_NEMVE Predicted protein OS=Nematostella vectensis OX=45351 GN=v1g188407 PE=3 SV=1
2.50134	2.45567	-3.11477	1.90886	2.77038	-2.21545	0.935818	2.45567	1.90886	-0.546812	0.168354	A7SAD2	Complex I-49kD OS=Nematostella vectensis OX=45351 GN=v1g110807 PE=3 SV=1	>tr|A7SAD2|A7SAD2_NEMVE Complex I-49kD OS=Nematostella vectensis OX=45351 GN=v1g110807 PE=3 SV=1
0.703051	1.14993	1.43185	2.59965	1.17563	1.84648	0.167634	1.14993	1.84648	0.696548	0.0730491	A7SZ61	Predicted protein OS=Nematostella vectensis OX=45351 GN=v1g237610 PE=3 SV=1	>tr|A7SZ61|A7SZ61_NEMVE Predicted protein OS=Nematostella vectensis OX=45351 GN=v1g237610 PE=3 SV=1
0.886909	0.933832	0.771574	1.10365	1.13297	1.84633	0.115179	0.886909	1.13297	0.246065	0.27017	A7RF41	Predicted protein OS=Nematostella vectensis OX=45351 GN=v1g196263 PE=4 SV=1	>tr|A7RF41|A7RF41_NEMVE Predicted protein OS=Nematostella vectensis OX=45351 GN=v1g196263 PE=4 SV=1
2.08679	2.21516	1.75592	2.2579	2.48431	1.44508	0.906227	2.08679	2.2579	0.171108	0.318343	A7SF43	Predicted protein OS=Nematostella vectensis OX=45351 GN=v1g189130 PE=3 SV=1	>tr|A7SF43|A7SF43_NEMVE Predicted protein OS=Nematostella vectensis OX=45351 GN=v1g189130 PE=3 SV=1
1.98353	1.97493	2.62121	2.64775	2.60618	2.77395	0.0931166	1.98353	2.64775	0.664217	0.0817975	A7SNQ4	Predicted protein OS=Nematostella vectensis OX=45351 GN=v1g246422 PE=4 SV=1	>tr|A7SNQ4|A7SNQ4_NEMVE Predicted protein OS=Nematostella vectensis OX=45351 GN=v1g246422 PE=4 SV=1
1.95373	2.06828	2.10521	3.00183	2.64171	2.11186	0.107491	2.06828	2.64171	0.573429	0.110559	A7RTS5	uS12 prolyl 3-hydroxylase OS=Nematostella vectensis OX=45351 GN=v1g162587 PE=3 SV=1	>tr|A7RTS5|A7RTS5_NEMVE uS12 prolyl 3-hydroxylase OS=Nematostella vectensis OX=45351 GN=v1g162587 PE=3 SV=1
4.16903	4.71625	4.6337	4.36979	4.51361	4.55664	0.890501	4.6337	4.51361	-0.12009	0.468515	A7RUQ3	Predicted protein OS=Nematostella vectensis OX=45351 GN=v1g240821 PE=4 SV=1	>tr|A7RUQ3|A7RUQ3_NEMVE Predicted protein OS=Nematostella vectensis OX=45351 GN=v1g240821 PE=4 SV=1
-1.0738	-0.0165443	2.63608	-0.751854	-0.992756	2.22764	0.826419	-0.0165443	-0.751854	-0.73531	0.0884822	A7SER7	Protein-serine/threonine kinase OS=Nematostella vectensis OX=45351 GN=v1g227127 PE=3 SV=1	>tr|A7SER7|A7SER7_NEMVE Protein-serine/threonine kinase OS=Nematostella vectensis OX=45351 GN=v1g227127 PE=3 SV=1
1.55788	1.84968	0.892496	2.17824	2.06855	1.37472	0.309565	1.55788	2.06855	0.510675	0.13428	A7SN24	Predicted protein OS=Nematostella vectensis OX=45351 GN=v1g246296 PE=4 SV=1	>tr|A7SN24|A7SN24_NEMVE Predicted protein OS=Nematostella vectensis OX=45351 GN=v1g246296 PE=4 SV=1
2.28854	2.83888	2.86121	1.85818	2.43806	2.57774	0.268147	2.83888	2.43806	-0.400827	0.254929	A7SWS1	Predicted protein OS=Nematostella vectensis OX=45351 GN=v1g135670 PE=3 SV=1	>tr|A7SWS1|A7SWS1_NEMVE Predicted protein OS=Nematostella vectensis OX=45351 GN=v1g135670 PE=3 SV=1
1.35617	1.58743	-5.19414	-0.2122	1.33591	-5.66399	0.816122	1.35617	-0.2122	-1.56837	0.00106522	A7SAS0	Predicted protein OS=Nematostella vectensis OX=45351 GN=v1g168454 PE=4 SV=1	>tr|A7SAS0|A7SAS0_NEMVE Predicted protein OS=Nematostella vectensis OX=45351 GN=v1g168454 PE=4 SV=1
2.77015	2.88075	-1.3619	2.32387	2.78037	-1.06381	0.966409	2.77015	2.32387	-0.44628	0.225734	A7SVT4	Predicted protein OS=Nematostella vectensis OX=45351 GN=v1g174867 PE=3 SV=1	>tr|A7SVT4|A7SVT4_NEMVE Predicted protein OS=Nematostella vectensis OX=45351 GN=v1g174867 PE=3 SV=1
2.38896	2.22298	2.07009	2.25741	2.03409	2.79069	0.611694	2.22298	2.25741	0.0344315	0.414053	A7RR65	Predicted protein (Fragment) OS=Nematostella vectensis OX=45351 GN=v1g34458 PE=4 SV=1	>tr|A7RR65|A7RR65_NEMVE Predicted protein (Fragment) OS=Nematostella vectensis OX=45351 GN=v1g34458 PE=4 SV=1
3.86567	3.96308	5.89982	3.57673	3.8502	4.99624	0.612119	3.96308	3.8502	-0.112871	0.47445	A7RJ74	Predicted protein (Fragment) OS=Nematostella vectensis OX=45351 GN=v1g74684 PE=4 SV=1	>tr|A7RJ74|A7RJ74_NEMVE Predicted protein (Fragment) OS=Nematostella vectensis OX=45351 GN=v1g74684 PE=4 SV=1
2.08461	1.55882	2.07968	0.906563	0.773447	1.82302	0.118404	2.07968	0.906563	-1.17312	0.0120742	A7RKF6	RNA-splicing ligase RtcB homolog OS=Nematostella vectensis OX=45351 GN=v1g198406 PE=3 SV=1	>sp|A7RKF6|RTCB_NEMVE RNA-splicing ligase RtcB homolog OS=Nematostella vectensis OX=45351 GN=v1g198406 PE=3 SV=1
2.94405	3.07775	3.97141	2.9946	2.95543	3.42188	0.591352	3.07775	2.9946	-0.0831451	0.498936	A7SYC7	Kinase OS=Nematostella vectensis OX=45351 GN=v1g219446 PE=3 SV=1	>tr|A7SYC7|A7SYC7_NEMVE Kinase OS=Nematostella vectensis OX=45351 GN=v1g219446 PE=3 SV=1
3.43744	4.18146	4.28844	3.823	3.82054	3.70728	0.530286	4.18146	3.82054	-0.36092	0.282104	A7RQB2	Predicted protein (Fragment) OS=Nematostella vectensis OX=45351 GN=v1g89791 PE=4 SV=1	>tr|A7RQB2|A7RQB2_NEMVE Predicted protein (Fragment) OS=Nematostella vectensis OX=45351 GN=v1g89791 PE=4 SV=1
2.68064	2.83188	1.47044	2.90271	3.17037	1.78455	0.654929	2.68064	2.90271	0.222076	0.285185	A7SJ74	Vesicle-fusing ATPase OS=Nematostella vectensis OX=45351 GN=v1g171134 PE=3 SV=1	>tr|A7SJ74|A7SJ74_NEMVE Vesicle-fusing ATPase OS=Nematostella vectensis OX=45351 GN=v1g171134 PE=3 SV=1
2.22457	2.46485	3.37764	2.87702	2.85549	3.26546	0.455185	2.46485	2.87702	0.412174	0.178144	A7SIL7	26S proteasome non-ATPase regulatory subunit 8 OS=Nematostella vectensis OX=45351 GN=v1g190193 PE=3 SV=1	>tr|A7SIL7|A7SIL7_NEMVE 26S proteasome non-ATPase regulatory subunit 8 OS=Nematostella vectensis OX=45351 GN=v1g190193 PE=3 SV=1
1.92936	1.29025	4.54847	2.54279	2.48272	4.46302	0.655088	1.92936	2.54279	0.613436	0.0970987	A7S7J3	Predicted protein OS=Nematostella vectensis OX=45351 GN=v1g208016 PE=4 SV=1	>tr|A7S7J3|A7S7J3_NEMVE Predicted protein OS=Nematostella vectensis OX=45351 GN=v1g208016 PE=4 SV=1
2.1944	1.99246	3.59128	1.80222	1.84577	3.48679	0.788678	2.1944	1.84577	-0.348639	0.290739	A7RVM1	Predicted protein OS=Nematostella vectensis OX=45351 GN=v1g163219 PE=3 SV=1	>tr|A7RVM1|A7RVM1_NEMVE Predicted protein OS=Nematostella vectensis OX=45351 GN=v1g163219 PE=3 SV=1
0.653	0.828005	0.873289	1.16295	0.461193	0.640827	0.899305	0.828005	0.640827	-0.187178	0.413863	A7SQY5	Predicted protein (Fragment) OS=Nematostella vectensis OX=45351 GN=v1g128127 PE=4 SV=1	>tr|A7SQY5|A7SQY5_NEMVE Predicted protein (Fragment) OS=Nematostella vectensis OX=45351 GN=v1g128127 PE=4 SV=1
2.01126	1.17446	-0.198128	1.54205	1.50667	0.318121	0.87585	1.17446	1.50667	0.332211	0.219716	A7RTF3	Predicted protein (Fragment) OS=Nematostella vectensis OX=45351 GN=v1g92763 PE=4 SV=1	>tr|A7RTF3|A7RTF3_NEMVE Predicted protein (Fragment) OS=Nematostella vectensis OX=45351 GN=v1g92763 PE=4 SV=1
2.22827	2.52577	2.67481	2.12423	2.45949	2.54611	0.61639	2.52577	2.45949	-0.0662785	0.488399	A7RGP8	Predicted protein OS=Nematostella vectensis OX=45351 GN=v1g158412 PE=4 SV=1	>tr|A7RGP8|A7RGP8_NEMVE Predicted protein OS=Nematostella vectensis OX=45351 GN=v1g158412 PE=4 SV=1
2.0676	1.49109	3.43527	1.75632	1.98239	3.32566	0.976736	2.0676	1.98239	-0.0852108	0.497233	A7RMB5	Predicted protein OS=Nematostella vectensis OX=45351 GN=v1g86632 PE=4 SV=1	>tr|A7RMB5|A7RMB5_NEMVE Predicted protein OS=Nematostella vectensis OX=45351 GN=v1g86632 PE=4 SV=1
1.00371	1.66358	2.54681	1.58791	1.28741	2.36016	0.990267	1.66358	1.58791	-0.0756626	0.495388	A7RTH8	Cysteine protease OS=Nematostella vectensis OX=45351 GN=v1g201915 PE=3 SV=1	>tr|A7RTH8|A7RTH8_NEMVE Cysteine protease OS=Nematostella vectensis OX=45351 GN=v1g201915 PE=3 SV=1
2.66648	2.94682	2.652	2.5823	2.50366	1.76216	0.164879	2.66648	2.50366	-0.162821	0.43357	A7SCZ7	cGMP-dependent protein kinase OS=Nematostella vectensis OX=45351 GN=v1g244400 PE=3 SV=1	>tr|A7SCZ7|A7SCZ7_NEMVE cGMP-dependent protein kinase OS=Nematostella vectensis OX=45351 GN=v1g244400 PE=3 SV=1
3.7617	4.27534	4.80833	3.64643	3.80147	4.33459	0.389085	4.27534	3.80147	-0.473879	0.208971	A7SRV9	POU domain protein (Fragment) OS=Nematostella vectensis OX=45351 GN=v1g129257 PE=3 SV=1	>tr|A7SRV9|A7SRV9_NEMVE POU domain protein (Fragment) OS=Nematostella vectensis OX=45351 GN=v1g129257 PE=3 SV=1
3.88528	3.92933	4.81228	4.24205	4.2174	4.96262	0.532475	3.92933	4.24205	0.312723	0.230633	A7SJH0	UMP-CMP kinase OS=Nematostella vectensis OX=45351 GN=v1g233285 PE=3 SV=1	>tr|A7SJH0|A7SJH0_NEMVE UMP-CMP kinase OS=Nematostella vectensis OX=45351 GN=v1g233285 PE=3 SV=1
-1.04525	-1.07735	-0.604412	-0.446909	-1.60243	-0.151993	0.727185	-1.04525	-0.446909	0.598341	0.102029	A7SD66	Predicted protein OS=Nematostella vectensis OX=45351 GN=v1g114093 PE=3 SV=1	>tr|A7SD66|A7SD66_NEMVE Predicted protein OS=Nematostella vectensis OX=45351 GN=v1g114093 PE=3 SV=1
1.8451	1.9783	2.64619	1.87639	2.05353	2.24258	0.731839	1.9783	2.05353	0.0752277	0.384644	A7SIS5	S-adenosylmethionine decarboxylase proenzyme OS=Nematostella vectensis OX=45351 GN=v1g237291 PE=3 SV=1	>tr|A7SIS5|A7SIS5_NEMVE S-adenosylmethionine decarboxylase proenzyme OS=Nematostella vectensis OX=45351 GN=v1g237291 PE=3 SV=1
0.745514	0.975348	-1.17686	-1.28883	0.545618	-2.1733	0.334444	0.745514	-1.28883	-2.03434	2.73936e-05	A7SA55	NADPH--cytochrome P450 reductase OS=Nematostella vectensis OX=45351 GN=v1g187451 PE=3 SV=1	>tr|A7SA55|A7SA55_NEMVE NADPH--cytochrome P450 reductase OS=Nematostella vectensis OX=45351 GN=v1g187451 PE=3 SV=1
0.559837	0.510138	1.93751	0.787863	0.148781	1.76596	0.88564	0.559837	0.787863	0.228025	0.281425	A7T2R2	Annexin (Fragment) OS=Nematostella vectensis OX=45351 GN=v1g143406 PE=3 SV=1	>tr|A7T2R2|A7T2R2_NEMVE Annexin (Fragment) OS=Nematostella vectensis OX=45351 GN=v1g143406 PE=3 SV=1
3.15335	2.85054	3.71361	2.93021	2.9903	3.71563	0.943132	3.15335	2.9903	-0.163048	0.433385	A7SR08	ADP-ribosylation factor-like protein 6 OS=Nematostella vectensis OX=45351 GN=v1g216064 PE=3 SV=1	>tr|A7SR08|A7SR08_NEMVE ADP-ribosylation factor-like protein 6 OS=Nematostella vectensis OX=45351 GN=v1g216064 PE=3 SV=1
1.3332	1.86499	3.01849	1.8391	2.01973	2.80637	0.809077	1.86499	2.01973	0.154732	0.329332	A7SPM6	Glycylpeptide N-tetradecanoyltransferase OS=Nematostella vectensis OX=45351 GN=v1g172911 PE=3 SV=1	>tr|A7SPM6|A7SPM6_NEMVE Glycylpeptide N-tetradecanoyltransferase OS=Nematostella vectensis OX=45351 GN=v1g172911 PE=3 SV=1
6.92728	6.60243	7.80802	7.29013	7.09047	8.63487	0.406945	6.92728	7.29013	0.36285	0.203167	A7SBS4	Predicted protein OS=Nematostella vectensis OX=45351 GN=v1g187943 PE=3 SV=1	>tr|A7SBS4|A7SBS4_NEMVE Predicted protein OS=Nematostella vectensis OX=45351 GN=v1g187943 PE=3 SV=1
4.12838	3.70385	3.69776	3.88725	4.28456	3.65065	0.697733	3.70385	3.88725	0.183399	0.310199	A7S0F0	Predicted protein (Fragment) OS=Nematostella vectensis OX=45351 GN=v1g23923 PE=3 SV=1	>tr|A7S0F0|A7S0F0_NEMVE Predicted protein (Fragment) OS=Nematostella vectensis OX=45351 GN=v1g23923 PE=3 SV=1
1.90466	2.06982	1.96269	2.18031	2.06669	1.81433	0.744439	1.96269	2.06669	0.104	0.364284	A7SFF7	Predicted protein OS=Nematostella vectensis OX=45351 GN=v1g189228 PE=3 SV=1	>tr|A7SFF7|A7SFF7_NEMVE Predicted protein OS=Nematostella vectensis OX=45351 GN=v1g189228 PE=3 SV=1
1.70962	1.75483	-3.1853	1.03636	1.88445	-2.68191	0.995334	1.70962	1.03636	-0.673262	0.110862	A7SS27	Leukotriene A(4) hydrolase OS=Nematostella vectensis OX=45351 GN=v1g247046 PE=3 SV=1	>tr|A7SS27|A7SS27_NEMVE Leukotriene A(4) hydrolase OS=Nematostella vectensis OX=45351 GN=v1g247046 PE=3 SV=1
3.80154	3.96561	-1.04349	2.8992	3.84515	-1.28538	0.862123	3.80154	2.8992	-0.902348	0.04501	A7RG85	Prohibitin OS=Nematostella vectensis OX=45351 GN=v1g177481 PE=3 SV=1	>tr|A7RG85|A7RG85_NEMVE Prohibitin OS=Nematostella vectensis OX=45351 GN=v1g177481 PE=3 SV=1
1.39547	1.9699	2.50943	1.04379	1.25522	2.41281	0.507598	1.9699	1.25522	-0.714682	0.0955148	A7RQF3	Predicted protein OS=Nematostella vectensis OX=45351 GN=v1g200569 PE=4 SV=1	>tr|A7RQF3|A7RQF3_NEMVE Predicted protein OS=Nematostella vectensis OX=45351 GN=v1g200569 PE=4 SV=1
2.33843	2.62757	2.62498	2.10559	2.25329	2.19063	0.0298145	2.62498	2.19063	-0.434351	0.233208	A7RUJ7	Alkylglycerone-phosphate synthase OS=Nematostella vectensis OX=45351 GN=v1g240794 PE=3 SV=1	>tr|A7RUJ7|A7RUJ7_NEMVE Alkylglycerone-phosphate synthase OS=Nematostella vectensis OX=45351 GN=v1g240794 PE=3 SV=1
1.78812	2.07001	3.33503	1.80209	1.49636	3.24145	0.776843	2.07001	1.80209	-0.26792	0.350324	A7SHL9	Predicted protein OS=Nematostella vectensis OX=45351 GN=v1g245328 PE=4 SV=1	>tr|A7SHL9|A7SHL9_NEMVE Predicted protein OS=Nematostella vectensis OX=45351 GN=v1g245328 PE=4 SV=1
2.03845	2.56627	0.828169	0.933662	2.0376	0.910061	0.460997	2.03845	0.933662	-1.10479	0.0172758	A7SEN0	Predicted protein OS=Nematostella vectensis OX=45351 GN=v1g188937 PE=3 SV=1	>tr|A7SEN0|A7SEN0_NEMVE Predicted protein OS=Nematostella vectensis OX=45351 GN=v1g188937 PE=3 SV=1
2.8321	2.5427	2.31388	2.21104	2.66701	1.94944	0.327813	2.5427	2.21104	-0.331661	0.302875	A7SCC5	Transmembrane 9 superfamily member OS=Nematostella vectensis OX=45351 GN=v1g188125 PE=3 SV=1	>tr|A7SCC5|A7SCC5_NEMVE Transmembrane 9 superfamily member OS=Nematostella vectensis OX=45351 GN=v1g188125 PE=3 SV=1
1.18291	1.84887	1.52126	0.711542	2.09219	1.3278	0.767088	1.52126	1.3278	-0.193453	0.408819	A7S6X6	Amine oxidase OS=Nematostella vectensis OX=45351 GN=v1g229539 PE=3 SV=1	>tr|A7S6X6|A7S6X6_NEMVE Amine oxidase OS=Nematostella vectensis OX=45351 GN=v1g229539 PE=3 SV=1
3.13173	3.58619	2.64252	3.43968	3.64777	2.04173	0.899508	3.13173	3.43968	0.307949	0.233353	A7SVJ4	Predicted protein OS=Nematostella vectensis OX=45351 GN=v1g174800 PE=4 SV=1	>tr|A7SVJ4|A7SVJ4_NEMVE Predicted protein OS=Nematostella vectensis OX=45351 GN=v1g174800 PE=4 SV=1
3.49498	3.6269	-2.69544	2.63813	3.21849	-2.8579	0.875302	3.49498	2.63813	-0.856852	0.0546565	A7RS05	Predicted protein OS=Nematostella vectensis OX=45351 GN=v1g234402 PE=3 SV=1	>tr|A7RS05|A7RS05_NEMVE Predicted protein OS=Nematostella vectensis OX=45351 GN=v1g234402 PE=3 SV=1
1.013	1.38149	2.66851	1.98097	1.66021	2.37103	0.590894	1.38149	1.98097	0.59948	0.101651	A7SQ60	Predicted protein OS=Nematostella vectensis OX=45351 GN=v1g215693 PE=3 SV=1	>tr|A7SQ60|A7SQ60_NEMVE Predicted protein OS=Nematostella vectensis OX=45351 GN=v1g215693 PE=3 SV=1
8.84974	9.4192	8.2271	9.2573	9.58328	8.19575	0.756441	8.84974	9.2573	0.407557	0.180401	A7SUJ7	Predicted protein OS=Nematostella vectensis OX=45351 GN=v1g247501 PE=4 SV=1	>tr|A7SUJ7|A7SUJ7_NEMVE Predicted protein OS=Nematostella vectensis OX=45351 GN=v1g247501 PE=4 SV=1
4.00597	3.7908	2.85857	3.7949	3.53323	2.97307	0.796126	3.7908	3.53323	-0.25757	0.358279	A7S047	Predicted protein OS=Nematostella vectensis OX=45351 GN=v1g241916 PE=3 SV=1	>tr|A7S047|A7S047_NEMVE Predicted protein OS=Nematostella vectensis OX=45351 GN=v1g241916 PE=3 SV=1
1.75677	1.20924	1.04275	1.57709	1.65406	1.06147	0.756415	1.20924	1.57709	0.367842	0.200543	A7RRU7	Diadenosine tetraphosphate synthetase OS=Nematostella vectensis OX=45351 GN=v1g162025 PE=3 SV=1	>tr|A7RRU7|A7RRU7_NEMVE Diadenosine tetraphosphate synthetase OS=Nematostella vectensis OX=45351 GN=v1g162025 PE=3 SV=1
2.75178	2.44161	4.05089	2.36217	2.31947	3.90509	0.775278	2.75178	2.36217	-0.389612	0.262425	A7S233	Predicted protein OS=Nematostella vectensis OX=45351 GN=v1g242297 PE=4 SV=1	>tr|A7S233|A7S233_NEMVE Predicted protein OS=Nematostella vectensis OX=45351 GN=v1g242297 PE=4 SV=1
1.83389	1.65079	1.25692	1.38384	1.92475	1.05984	0.703677	1.65079	1.38384	-0.266945	0.35107	A7RTU7	Sulfite oxidase OS=Nematostella vectensis OX=45351 GN=v1g228729 PE=3 SV=1	>tr|A7RTU7|A7RTU7_NEMVE Sulfite oxidase OS=Nematostella vectensis OX=45351 GN=v1g228729 PE=3 SV=1
-2.36354	-1.57081	1.15416	-2.9684	-2.75595	1.09805	0.735298	-1.57081	-2.75595	-1.18514	0.0113159	A7SL27	Protein kinase C OS=Nematostella vectensis OX=45351 GN=v1g245970 PE=3 SV=1	>tr|A7SL27|A7SL27_NEMVE Protein kinase C OS=Nematostella vectensis OX=45351 GN=v1g245970 PE=3 SV=1
1.96293	1.36613	1.8162	2.02023	1.37816	2.14567	0.678508	1.8162	2.02023	0.204035	0.296734	A7SGC0	Predicted protein OS=Nematostella vectensis OX=45351 GN=v1g170326 PE=4 SV=1	>tr|A7SGC0|A7SGC0_NEMVE Predicted protein OS=Nematostella vectensis OX=45351 GN=v1g170326 PE=4 SV=1
1.11857	0.0806274	-0.350487	-0.240297	0.0910416	0.969921	0.987614	0.0806274	0.0910416	0.0104141	0.431607	A7SPW2	Aspartate aminotransferase OS=Nematostella vectensis OX=45351 GN=v1g246662 PE=3 SV=1	>tr|A7SPW2|A7SPW2_NEMVE Aspartate aminotransferase OS=Nematostella vectensis OX=45351 GN=v1g246662 PE=3 SV=1
1.49017	1.76479	2.87771	1.6161	1.56289	3.85918	0.745427	1.76479	1.6161	-0.148682	0.445089	A7RRL9	Predicted protein OS=Nematostella vectensis OX=45351 GN=v1g181181 PE=3 SV=1	>tr|A7RRL9|A7RRL9_NEMVE Predicted protein OS=Nematostella vectensis OX=45351 GN=v1g181181 PE=3 SV=1
2.12904	2.98	2.56791	2.68015	2.96562	2.47005	0.634307	2.56791	2.68015	0.112246	0.358516	A7S7W6	Inositol-3-phosphate synthase OS=Nematostella vectensis OX=45351 GN=v1g229609 PE=3 SV=1	>tr|A7S7W6|A7S7W6_NEMVE Inositol-3-phosphate synthase OS=Nematostella vectensis OX=45351 GN=v1g229609 PE=3 SV=1
0.0871372	1.02354	2.33727	1.41217	1.43532	2.40414	0.456369	1.02354	1.43532	0.411779	0.178336	A7T284	Predicted protein OS=Nematostella vectensis OX=45351 GN=v1g176351 PE=4 SV=1	>tr|A7T284|A7T284_NEMVE Predicted protein OS=Nematostella vectensis OX=45351 GN=v1g176351 PE=4 SV=1
3.98257	3.88514	4.28176	3.91534	4.00187	4.78003	0.57529	3.98257	4.00187	0.0193081	0.425089	A7RK73	Predicted protein OS=Nematostella vectensis OX=45351 GN=v1g198315 PE=3 SV=1	>tr|A7RK73|A7RK73_NEMVE Predicted protein OS=Nematostella vectensis OX=45351 GN=v1g198315 PE=3 SV=1
0.113594	1.12464	1.21626	0.818542	0.965448	1.07173	0.729691	1.12464	0.965448	-0.159195	0.436519	A7T149	Predicted protein OS=Nematostella vectensis OX=45351 GN=v1g220742 PE=4 SV=1	>tr|A7T149|A7T149_NEMVE Predicted protein OS=Nematostella vectensis OX=45351 GN=v1g220742 PE=4 SV=1
3.93974	3.73674	3.8675	4.06532	4.15799	3.37725	0.944233	3.8675	4.06532	0.197811	0.300766	A7S258	Predicted protein (Fragment) OS=Nematostella vectensis OX=45351 GN=v1g101766 PE=3 SV=1	>tr|A7S258|A7S258_NEMVE Predicted protein (Fragment) OS=Nematostella vectensis OX=45351 GN=v1g101766 PE=3 SV=1
0.321285	0.0587044	0.175529	0.727787	-0.179106	0.329329	0.71405	0.175529	0.329329	0.153799	0.329962	A7SR71	60S ribosomal export protein NMD3 (Fragment) OS=Nematostella vectensis OX=45351 GN=v1g11392 PE=3 SV=1	>tr|A7SR71|A7SR71_NEMVE 60S ribosomal export protein NMD3 (Fragment) OS=Nematostella vectensis OX=45351 GN=v1g11392 PE=3 SV=1
4.53479	4.48079	5.72471	5.65394	4.65582	6.35337	0.372115	4.53479	5.65394	1.11914	0.0124634	A7S8Q0	40S ribosomal protein S21 OS=Nematostella vectensis OX=45351 GN=v1g109201 PE=3 SV=1	>tr|A7S8Q0|A7S8Q0_NEMVE 40S ribosomal protein S21 OS=Nematostella vectensis OX=45351 GN=v1g109201 PE=3 SV=1
6.18344	5.61846	4.56375	5.22688	4.79347	4.0501	0.261697	5.61846	4.79347	-0.824989	0.062336	A7SMR3	Predicted protein OS=Nematostella vectensis OX=45351 GN=v1g246231 PE=3 SV=1	>tr|A7SMR3|A7SMR3_NEMVE Predicted protein OS=Nematostella vectensis OX=45351 GN=v1g246231 PE=3 SV=1
1.54591	1.61784	2.7237	1.97573	1.89811	2.6443	0.663843	1.61784	1.97573	0.357893	0.205793	A7SFP4	Predicted protein OS=Nematostella vectensis OX=45351 GN=v1g244951 PE=3 SV=1	>tr|A7SFP4|A7SFP4_NEMVE Predicted protein OS=Nematostella vectensis OX=45351 GN=v1g244951 PE=3 SV=1
2.15466	2.29443	2.32998	1.99783	2.07535	2.20038	0.101854	2.29443	2.07535	-0.219076	0.388387	A7SJ85	Predicted protein OS=Nematostella vectensis OX=45351 GN=v1g120257 PE=3 SV=1	>tr|A7SJ85|A7SJ85_NEMVE Predicted protein OS=Nematostella vectensis OX=45351 GN=v1g120257 PE=3 SV=1
0.645565	1.17028	0.406044	1.95381	1.61838	0.833479	0.14398	0.645565	1.61838	0.972815	0.0244592	A7RHY7	Predicted protein OS=Nematostella vectensis OX=45351 GN=v1g158880 PE=3 SV=1	>tr|A7RHY7|A7RHY7_NEMVE Predicted protein OS=Nematostella vectensis OX=45351 GN=v1g158880 PE=3 SV=1
1.63546	1.9448	2.5687	1.91052	1.95913	2.47124	0.854799	1.9448	1.95913	0.0143299	0.428735	A7S5L1	Predicted protein OS=Nematostella vectensis OX=45351 GN=v1g243021 PE=4 SV=1	>tr|A7S5L1|A7S5L1_NEMVE Predicted protein OS=Nematostella vectensis OX=45351 GN=v1g243021 PE=4 SV=1
2.85427	2.56985	2.3031	1.51101	2.77546	1.69441	0.242989	2.56985	1.69441	-0.875443	0.0505337	A7SWI7	Predicted protein (Fragment) OS=Nematostella vectensis OX=45351 GN=v1g194278 PE=3 SV=1	>tr|A7SWI7|A7SWI7_NEMVE Predicted protein (Fragment) OS=Nematostella vectensis OX=45351 GN=v1g194278 PE=3 SV=1
0.582399	0.998117	2.06848	1.35668	1.99724	2.22856	0.277965	0.998117	1.99724	0.999121	0.0217736	A7RPB4	Predicted protein OS=Nematostella vectensis OX=45351 GN=v1g239738 PE=3 SV=1	>tr|A7RPB4|A7RPB4_NEMVE Predicted protein OS=Nematostella vectensis OX=45351 GN=v1g239738 PE=3 SV=1
-1.82401	-2.54474	-0.444065	-1.98505	-1.65911	-0.699913	0.84035	-1.82401	-1.65911	0.164898	0.322492	A7RWA2	Predicted protein (Fragment) OS=Nematostella vectensis OX=45351 GN=v1g35757 PE=4 SV=1	>tr|A7RWA2|A7RWA2_NEMVE Predicted protein (Fragment) OS=Nematostella vectensis OX=45351 GN=v1g35757 PE=4 SV=1
2.42951	2.18445	3.46256	2.54417	2.21145	3.27432	0.976808	2.42951	2.54417	0.11466	0.356833	A7S302	Predicted protein OS=Nematostella vectensis OX=45351 GN=v1g242490 PE=3 SV=1	>tr|A7S302|A7S302_NEMVE Predicted protein OS=Nematostella vectensis OX=45351 GN=v1g242490 PE=3 SV=1
1.83771	2.13061	1.08748	1.39704	2.20631	0.0864906	0.546127	1.83771	1.39704	-0.440664	0.229235	A7SYW3	Predicted protein OS=Nematostella vectensis OX=45351 GN=v1g248149 PE=4 SV=1	>tr|A7SYW3|A7SYW3_NEMVE Predicted protein OS=Nematostella vectensis OX=45351 GN=v1g248149 PE=4 SV=1
3.68203	4.30263	4.3222	2.37517	2.9649	2.85952	0.00787937	4.30263	2.85952	-1.44311	0.00245715	A7RIZ6	Predicted protein (Fragment) OS=Nematostella vectensis OX=45351 GN=v1g83511 PE=4 SV=1	>tr|A7RIZ6|A7RIZ6_NEMVE Predicted protein (Fragment) OS=Nematostella vectensis OX=45351 GN=v1g83511 PE=4 SV=1
1.96892	2.14252	1.88638	2.48857	2.10181	2.11521	0.185008	1.96892	2.11521	0.146294	0.335053	A7SAI6	Predicted protein OS=Nematostella vectensis OX=45351 GN=v1g243974 PE=4 SV=1	>tr|A7SAI6|A7SAI6_NEMVE Predicted protein OS=Nematostella vectensis OX=45351 GN=v1g243974 PE=4 SV=1
1.04428	-0.550968	2.53866	1.07944	0.782553	1.85886	0.820523	1.04428	1.07944	0.0351639	0.41352	A7RIW1	Predicted protein OS=Nematostella vectensis OX=45351 GN=v1g178546 PE=4 SV=1	>tr|A7RIW1|A7RIW1_NEMVE Predicted protein OS=Nematostella vectensis OX=45351 GN=v1g178546 PE=4 SV=1
2.80732	2.77766	3.99167	2.78448	2.91297	3.92059	0.980749	2.80732	2.91297	0.105654	0.363125	A7S946	Predicted protein OS=Nematostella vectensis OX=45351 GN=v1g167920 PE=4 SV=1	>tr|A7S946|A7S946_NEMVE Predicted protein OS=Nematostella vectensis OX=45351 GN=v1g167920 PE=4 SV=1
1.82589	2.19732	3.05343	0.661295	1.70271	1.82771	0.137224	2.19732	1.70271	-0.494606	0.196879	A7RLB7	Predicted protein OS=Nematostella vectensis OX=45351 GN=v1g234148 PE=4 SV=1	>tr|A7RLB7|A7RLB7_NEMVE Predicted protein OS=Nematostella vectensis OX=45351 GN=v1g234148 PE=4 SV=1
5.22371	4.79421	5.16613	4.9783	4.84448	5.23462	0.822904	5.16613	4.9783	-0.187828	0.41334	A7RWF3	GCS light chain OS=Nematostella vectensis OX=45351 GN=v1g95571 PE=3 SV=1	>tr|A7RWF3|A7RWF3_NEMVE GCS light chain OS=Nematostella vectensis OX=45351 GN=v1g95571 PE=3 SV=1
1.81301	1.58101	4.03405	2.7101	2.38446	3.83053	0.607336	1.81301	2.7101	0.897099	0.0337805	A7SCZ3	Predicted protein OS=Nematostella vectensis OX=45351 GN=v1g244396 PE=3 SV=1	>tr|A7SCZ3|A7SCZ3_NEMVE Predicted protein OS=Nematostella vectensis OX=45351 GN=v1g244396 PE=3 SV=1
4.24928	3.74965	4.60292	4.0652	3.46721	4.76576	0.832876	4.24928	4.0652	-0.18408	0.416358	A7RI54	Predicted protein (Fragment) OS=Nematostella vectensis OX=45351 GN=v1g81972 PE=4 SV=1	>tr|A7RI54|A7RI54_NEMVE Predicted protein (Fragment) OS=Nematostella vectensis OX=45351 GN=v1g81972 PE=4 SV=1
2.74069	3.0048	2.11056	2.89111	2.83895	2.24514	0.911753	2.74069	2.83895	0.0982571	0.368319	A7RMZ4	Predicted protein OS=Nematostella vectensis OX=45351 GN=v1g160746 PE=3 SV=1	>tr|A7RMZ4|A7RMZ4_NEMVE Predicted protein OS=Nematostella vectensis OX=45351 GN=v1g160746 PE=3 SV=1
0.765083	0.349009	2.20716	1.37511	1.08223	2.80948	0.450184	0.765083	1.37511	0.610029	0.0981957	A7RIX7	Proteasome subunit alpha type OS=Nematostella vectensis OX=45351 GN=v1g238636 PE=3 SV=1	>tr|A7RIX7|A7RIX7_NEMVE Proteasome subunit alpha type OS=Nematostella vectensis OX=45351 GN=v1g238636 PE=3 SV=1
3.17972	3.62301	3.69061	2.63694	3.04325	3.15631	0.0699399	3.62301	3.04325	-0.57976	0.151795	A7RYK6	Predicted protein OS=Nematostella vectensis OX=45351 GN=v1g241579 PE=4 SV=1	>tr|A7RYK6|A7RYK6_NEMVE Predicted protein OS=Nematostella vectensis OX=45351 GN=v1g241579 PE=4 SV=1
2.96849	3.11807	3.06464	2.77125	2.77065	2.85853	0.00892405	3.06464	2.77125	-0.293388	0.33103	A7RZ36	Predicted protein OS=Nematostella vectensis OX=45351 GN=v1g204287 PE=4 SV=1	>tr|A7RZ36|A7RZ36_NEMVE Predicted protein OS=Nematostella vectensis OX=45351 GN=v1g204287 PE=4 SV=1
5.004	4.92676	3.64169	4.98511	4.85933	4.2619	0.737346	4.92676	4.85933	-0.0674343	0.48926	A7SLR0	Predicted protein OS=Nematostella vectensis OX=45351 GN=v1g246076 PE=4 SV=1	>tr|A7SLR0|A7SLR0_NEMVE Predicted protein OS=Nematostella vectensis OX=45351 GN=v1g246076 PE=4 SV=1
0.695642	0.720688	2.52644	0.868341	0.0560284	1.87478	0.659569	0.720688	0.868341	0.147654	0.334128	A7SEP8	Serine/threonine-protein kinase PLK OS=Nematostella vectensis OX=45351 GN=v1g230033 PE=3 SV=1	>tr|A7SEP8|A7SEP8_NEMVE Serine/threonine-protein kinase PLK OS=Nematostella vectensis OX=45351 GN=v1g230033 PE=3 SV=1
0.724567	2.18102	2.00761	1.96011	1.9319	1.93028	0.545556	2.00761	1.9319	-0.0757103	0.495424	A7RU83	Predicted protein (Fragment) OS=Nematostella vectensis OX=45351 GN=v1g93668 PE=3 SV=1	>tr|A7RU83|A7RU83_NEMVE Predicted protein (Fragment) OS=Nematostella vectensis OX=45351 GN=v1g93668 PE=3 SV=1
2.15808	2.21566	-0.162239	1.94455	1.63202	-3.11528	0.528791	2.15808	1.63202	-0.52607	0.179353	A7SSP6	Predicted protein OS=Nematostella vectensis OX=45351 GN=v1g237483 PE=4 SV=1	>tr|A7SSP6|A7SSP6_NEMVE Predicted protein OS=Nematostella vectensis OX=45351 GN=v1g237483 PE=4 SV=1
1.99442	2.21664	1.78845	2.20052	2.36868	1.8066	0.578027	1.99442	2.20052	0.206102	0.295399	A7SGJ0	Predicted protein OS=Nematostella vectensis OX=45351 GN=v1g211951 PE=4 SV=1	>tr|A7SGJ0|A7SGJ0_NEMVE Predicted protein OS=Nematostella vectensis OX=45351 GN=v1g211951 PE=4 SV=1
1.71568	1.86572	2.20286	1.45113	1.73644	2.52173	0.946674	1.86572	1.73644	-0.129274	0.460974	A7S596	Predicted protein OS=Nematostella vectensis OX=45351 GN=v1g207020 PE=4 SV=1	>tr|A7S596|A7S596_NEMVE Predicted protein OS=Nematostella vectensis OX=45351 GN=v1g207020 PE=4 SV=1
-0.0834656	0.709959	2.58037	0.427778	0.381712	2.32142	0.98131	0.709959	0.427778	-0.282181	0.339469	A7RV26	Predicted protein OS=Nematostella vectensis OX=45351 GN=v1g232305 PE=4 SV=1	>tr|A7RV26|A7RV26_NEMVE Predicted protein OS=Nematostella vectensis OX=45351 GN=v1g232305 PE=4 SV=1
0.851271	1.24417	1.81966	0.804062	1.37135	0.853516	0.427252	1.24417	0.853516	-0.390654	0.261725	A7SM44	Predicted protein OS=Nematostella vectensis OX=45351 GN=v1g246133 PE=4 SV=1	>tr|A7SM44|A7SM44_NEMVE Predicted protein OS=Nematostella vectensis OX=45351 GN=v1g246133 PE=4 SV=1
3.10175	2.66176	3.33789	2.9499	3.16214	3.69951	0.471937	3.10175	3.16214	0.0603924	0.395271	A7RTI7	Predicted protein OS=Nematostella vectensis OX=45351 GN=v1g240575 PE=3 SV=1	>tr|A7RTI7|A7RTI7_NEMVE Predicted protein OS=Nematostella vectensis OX=45351 GN=v1g240575 PE=3 SV=1
2.03653	2.2242	-1.91314	1.92467	2.70561	-0.801744	0.788065	2.03653	1.92467	-0.111855	0.475287	A7SPW6	Elongation factor Ts, mitochondrial OS=Nematostella vectensis OX=45351 GN=v1g215604 PE=3 SV=1	>sp|A7SPW6|EFTS_NEMVE Elongation factor Ts, mitochondrial OS=Nematostella vectensis OX=45351 GN=v1g215604 PE=3 SV=1
0.93321	1.04334	-1.23293	-1.33936	0.579742	-1.43038	0.378896	0.93321	-1.33936	-2.27257	2.99944e-06	A7SJS0	Predicted protein OS=Nematostella vectensis OX=45351 GN=v1g213342 PE=4 SV=1	>tr|A7SJS0|A7SJS0_NEMVE Predicted protein OS=Nematostella vectensis OX=45351 GN=v1g213342 PE=4 SV=1
1.05354	1.14631	-0.770147	0.996056	1.81924	-1.2035	0.958529	1.05354	0.996056	-0.0574894	0.481857	A7S752	Predicted protein (Fragment) OS=Nematostella vectensis OX=45351 GN=v1g107042 PE=4 SV=1	>tr|A7S752|A7S752_NEMVE Predicted protein (Fragment) OS=Nematostella vectensis OX=45351 GN=v1g107042 PE=4 SV=1
3.1449	2.61629	2.28611	2.00074	2.5297	2.62279	0.399499	2.61629	2.5297	-0.0865879	0.496098	A7RH78	OMPdecase OS=Nematostella vectensis OX=45351 GN=v1g81583 PE=3 SV=1	>tr|A7RH78|A7RH78_NEMVE OMPdecase OS=Nematostella vectensis OX=45351 GN=v1g81583 PE=3 SV=1
4.40345	4.21717	3.19172	4.44045	4.27495	3.20247	0.951259	4.21717	4.27495	0.0577831	0.397149	A7RWS5	Predicted protein (Fragment) OS=Nematostella vectensis OX=45351 GN=v1g96329 PE=4 SV=1	>tr|A7RWS5|A7RWS5_NEMVE Predicted protein (Fragment) OS=Nematostella vectensis OX=45351 GN=v1g96329 PE=4 SV=1
0.394625	0.770189	0.712519	0.534281	0.779251	0.663586	0.819512	0.712519	0.663586	-0.048933	0.475492	A7T276	Predicted protein (Fragment) OS=Nematostella vectensis OX=45351 GN=v1g142809 PE=3 SV=1	>tr|A7T276|A7T276_NEMVE Predicted protein (Fragment) OS=Nematostella vectensis OX=45351 GN=v1g142809 PE=3 SV=1
1.36667	1.27859	2.75788	1.23778	1.04912	2.53587	0.786903	1.36667	1.23778	-0.128887	0.461292	A7RMU0	Predicted protein OS=Nematostella vectensis OX=45351 GN=v1g199437 PE=3 SV=1	>tr|A7RMU0|A7RMU0_NEMVE Predicted protein OS=Nematostella vectensis OX=45351 GN=v1g199437 PE=3 SV=1
4.14562	4.58712	2.29478	3.64962	4.22006	2.36248	0.78099	4.14562	3.64962	-0.496008	0.196077	A7SWS9	Predicted protein OS=Nematostella vectensis OX=45351 GN=v1g194326 PE=3 SV=1	>tr|A7SWS9|A7SWS9_NEMVE Predicted protein OS=Nematostella vectensis OX=45351 GN=v1g194326 PE=3 SV=1
1.57358	1.75088	2.77131	1.27192	1.41967	2.64726	0.682885	1.75088	1.41967	-0.331211	0.3032	A7RHZ5	3-hydroxyisobutyryl-CoA hydrolase, mitochondrial OS=Nematostella vectensis OX=45351 GN=v1g158887 PE=3 SV=1	>tr|A7RHZ5|A7RHZ5_NEMVE 3-hydroxyisobutyryl-CoA hydrolase, mitochondrial OS=Nematostella vectensis OX=45351 GN=v1g158887 PE=3 SV=1
2.96397	3.41143	1.60161	3.17306	3.44093	1.74014	0.876373	2.96397	3.17306	0.209087	0.293478	A7SE07	Cytosolic Fe-S cluster assembly factor NUBP2 homolog OS=Nematostella vectensis OX=45351 GN=v1g229988 PE=3 SV=1	>sp|A7SE07|NUBP2_NEMVE Cytosolic Fe-S cluster assembly factor NUBP2 homolog OS=Nematostella vectensis OX=45351 GN=v1g229988 PE=3 SV=1
0.882057	1.11067	0.194645	0.60169	1.37181	-0.53985	0.705956	0.882057	0.60169	-0.280367	0.340843	A7RVP4	Predicted protein OS=Nematostella vectensis OX=45351 GN=v1g163252 PE=3 SV=1	>tr|A7RVP4|A7RVP4_NEMVE Predicted protein OS=Nematostella vectensis OX=45351 GN=v1g163252 PE=3 SV=1
1.90313	1.63767	2.2726	1.8497	1.32047	2.76102	0.935968	1.90313	1.8497	-0.0534267	0.478834	A7RZ98	Predicted protein (Fragment) OS=Nematostella vectensis OX=45351 GN=v1g164443 PE=4 SV=1	>tr|A7RZ98|A7RZ98_NEMVE Predicted protein (Fragment) OS=Nematostella vectensis OX=45351 GN=v1g164443 PE=4 SV=1
2.12245	1.61618	2.56582	2.26604	1.60434	2.36776	0.954503	2.12245	2.26604	0.143597	0.33689	A7T3J4	60S ribosomal export protein NMD3 OS=Nematostella vectensis OX=45351 GN=v1g144377 PE=3 SV=1	>tr|A7T3J4|A7T3J4_NEMVE 60S ribosomal export protein NMD3 OS=Nematostella vectensis OX=45351 GN=v1g144377 PE=3 SV=1
1.61184	1.0155	1.99966	0.835028	1.60969	1.67514	0.689487	1.61184	1.60969	-0.0021553	0.44085	A7SV20	Tyrosine--tRNA ligase OS=Nematostella vectensis OX=45351 GN=v1g217910 PE=3 SV=1	>tr|A7SV20|A7SV20_NEMVE Tyrosine--tRNA ligase OS=Nematostella vectensis OX=45351 GN=v1g217910 PE=3 SV=1
2.3888	2.30774	2.13658	2.693	2.44227	2.17531	0.394388	2.30774	2.44227	0.134533	0.343091	A7SG13	Tektin (Fragment) OS=Nematostella vectensis OX=45351 GN=v1g116976 PE=3 SV=1	>tr|A7SG13|A7SG13_NEMVE Tektin (Fragment) OS=Nematostella vectensis OX=45351 GN=v1g116976 PE=3 SV=1
4.64296	4.49561	5.11312	4.12432	4.3626	5.00395	0.47494	4.64296	4.3626	-0.280359	0.340848	A7SLM6	Ferritin OS=Nematostella vectensis OX=45351 GN=v1g191126 PE=3 SV=1	>tr|A7SLM6|A7SLM6_NEMVE Ferritin OS=Nematostella vectensis OX=45351 GN=v1g191126 PE=3 SV=1
3.02345	3.6584	-0.16259	4.66755	4.47028	3.67919	0.160444	3.02345	4.47028	1.44683	0.00215593	A7SAS1	Predicted protein OS=Nematostella vectensis OX=45351 GN=v1g187679 PE=4 SV=1	>tr|A7SAS1|A7SAS1_NEMVE Predicted protein OS=Nematostella vectensis OX=45351 GN=v1g187679 PE=4 SV=1
0.973017	1.02814	-0.100138	-0.198311	0.725529	0.402905	0.517265	0.973017	0.402905	-0.570112	0.156528	A7SV96	Adenylosuccinate synthetase OS=Nematostella vectensis OX=45351 GN=v1g247608 PE=3 SV=1	>tr|A7SV96|A7SV96_NEMVE Adenylosuccinate synthetase OS=Nematostella vectensis OX=45351 GN=v1g247608 PE=3 SV=1
2.99053	3.11188	1.88672	2.90845	2.98155	1.6018	0.79401	2.99053	2.90845	-0.0820751	0.499818	A7S3C8	Predicted protein OS=Nematostella vectensis OX=45351 GN=v1g165958 PE=4 SV=1	>tr|A7S3C8|A7S3C8_NEMVE Predicted protein OS=Nematostella vectensis OX=45351 GN=v1g165958 PE=4 SV=1
-2.98095	-2.99565	-1.43915	-2.10789	-2.22299	-1.56238	0.412342	-2.98095	-2.10789	0.873066	0.0372891	A7STI5	Predicted protein (Fragment) OS=Nematostella vectensis OX=45351 GN=v1g131119 PE=4 SV=1	>tr|A7STI5|A7STI5_NEMVE Predicted protein (Fragment) OS=Nematostella vectensis OX=45351 GN=v1g131119 PE=4 SV=1
2.02444	1.6953	2.52151	2.39535	1.88654	2.26702	0.736832	2.02444	2.26702	0.242577	0.272329	A7RRK5	Predicted protein OS=Nematostella vectensis OX=45351 GN=v1g161920 PE=3 SV=1	>tr|A7RRK5|A7RRK5_NEMVE Predicted protein OS=Nematostella vectensis OX=45351 GN=v1g161920 PE=3 SV=1
1.79506	1.78855	1.32509	1.30815	1.87258	1.17769	0.525377	1.78855	1.30815	-0.4804	0.20512	A7SKJ4	Predicted protein OS=Nematostella vectensis OX=45351 GN=v1g237334 PE=4 SV=1	>tr|A7SKJ4|A7SKJ4_NEMVE Predicted protein OS=Nematostella vectensis OX=45351 GN=v1g237334 PE=4 SV=1
2.59644	2.69684	2.69116	2.19455	2.37139	2.66608	0.150636	2.69116	2.37139	-0.319771	0.311508	A7S784	Ubiquitin carboxyl-terminal hydrolase OS=Nematostella vectensis OX=45351 GN=v1g107252 PE=3 SV=1	>tr|A7S784|A7S784_NEMVE Ubiquitin carboxyl-terminal hydrolase OS=Nematostella vectensis OX=45351 GN=v1g107252 PE=3 SV=1
3.91428	4.10778	4.11569	3.74267	4.23907	3.8182	0.539132	4.10778	3.8182	-0.289577	0.33389	A7S5Z1	Predicted protein OS=Nematostella vectensis OX=45351 GN=v1g105798 PE=3 SV=1	>tr|A7S5Z1|A7S5Z1_NEMVE Predicted protein OS=Nematostella vectensis OX=45351 GN=v1g105798 PE=3 SV=1
2.96992	2.93654	2.98297	2.82583	2.4192	3.20586	0.555584	2.96992	2.82583	-0.144091	0.44884	A7RH56	Predicted protein (Fragment) OS=Nematostella vectensis OX=45351 GN=v1g81470 PE=3 SV=1	>tr|A7RH56|A7RH56_NEMVE Predicted protein (Fragment) OS=Nematostella vectensis OX=45351 GN=v1g81470 PE=3 SV=1
1.6737	1.82725	0.432802	1.42623	2.18636	0.292078	0.989695	1.6737	1.42623	-0.247469	0.366103	A7S8C3	Predicted protein OS=Nematostella vectensis OX=45351 GN=v1g243534 PE=4 SV=1	>tr|A7S8C3|A7S8C3_NEMVE Predicted protein OS=Nematostella vectensis OX=45351 GN=v1g243534 PE=4 SV=1
2.29157	2.32351	3.55528	2.61956	2.58801	3.3761	0.792246	2.32351	2.61956	0.296053	0.240207	A7S0E4	Predicted protein OS=Nematostella vectensis OX=45351 GN=v1g164893 PE=3 SV=1	>tr|A7S0E4|A7S0E4_NEMVE Predicted protein OS=Nematostella vectensis OX=45351 GN=v1g164893 PE=3 SV=1
1.39807	1.4849	2.14564	1.40808	1.51449	1.99973	0.911108	1.4849	1.51449	0.0295906	0.417579	A7RYR9	Predicted protein OS=Nematostella vectensis OX=45351 GN=v1g204120 PE=3 SV=1	>tr|A7RYR9|A7RYR9_NEMVE Predicted protein OS=Nematostella vectensis OX=45351 GN=v1g204120 PE=3 SV=1
1.66566	2.12855	0.847998	1.91318	2.74164	0.814068	0.702846	1.66566	1.91318	0.247511	0.269278	A7S9W6	GATOR complex protein SEC13 OS=Nematostella vectensis OX=45351 GN=v1g243846 PE=3 SV=1	>tr|A7S9W6|A7S9W6_NEMVE GATOR complex protein SEC13 OS=Nematostella vectensis OX=45351 GN=v1g243846 PE=3 SV=1
1.39507	0.162394	2.1211	1.49797	0.670338	2.43488	0.707966	1.39507	1.49797	0.102903	0.365053	A7S6Z4	mRNA (guanine-N(7)-)-methyltransferase (Fragment) OS=Nematostella vectensis OX=45351 GN=v1g12461 PE=3 SV=1	>tr|A7S6Z4|A7S6Z4_NEMVE mRNA (guanine-N(7)-)-methyltransferase (Fragment) OS=Nematostella vectensis OX=45351 GN=v1g12461 PE=3 SV=1
-2.30452	-3.68992	-0.839809	-0.100826	-1.47889	2.3928	0.14281	-2.30452	-0.100826	2.20369	9.87833e-06	A7SUU6	Predicted protein OS=Nematostella vectensis OX=45351 GN=v1g247547 PE=4 SV=1	>tr|A7SUU6|A7SUU6_NEMVE Predicted protein OS=Nematostella vectensis OX=45351 GN=v1g247547 PE=4 SV=1
0.655285	0.660421	2.82204	0.634895	0.357801	2.24508	0.763401	0.660421	0.634895	-0.025526	0.458118	A7SLM2	Carboxylic ester hydrolase OS=Nematostella vectensis OX=45351 GN=v1g191125 PE=3 SV=1	>tr|A7SLM2|A7SLM2_NEMVE Carboxylic ester hydrolase OS=Nematostella vectensis OX=45351 GN=v1g191125 PE=3 SV=1
-0.533564	0.256435	3.05625	-0.300665	-0.126345	3.38993	0.971682	0.256435	-0.126345	-0.38278	0.267047	A7S4P4	Predicted protein OS=Nematostella vectensis OX=45351 GN=v1g185623 PE=3 SV=1	>tr|A7S4P4|A7S4P4_NEMVE Predicted protein OS=Nematostella vectensis OX=45351 GN=v1g185623 PE=3 SV=1
3.88805	3.91854	-0.0689831	3.5859	4.35505	0.198843	0.945397	3.88805	3.5859	-0.302149	0.324493	A7RRE7	Complex I-13kD-A (Fragment) OS=Nematostella vectensis OX=45351 GN=v1g90763 PE=3 SV=1	>tr|A7RRE7|A7RRE7_NEMVE Complex I-13kD-A (Fragment) OS=Nematostella vectensis OX=45351 GN=v1g90763 PE=3 SV=1
3.53187	3.57147	-1.0229	2.40309	3.15779	-0.0843353	0.916911	3.53187	2.40309	-1.12878	0.0152652	A7SH35	Predicted protein OS=Nematostella vectensis OX=45351 GN=v1g189804 PE=3 SV=1	>tr|A7SH35|A7SH35_NEMVE Predicted protein OS=Nematostella vectensis OX=45351 GN=v1g189804 PE=3 SV=1
2.76099	2.74801	2.31989	2.22332	2.22111	1.80537	0.0586952	2.74801	2.22111	-0.526894	0.178908	A7RH38	Thymidylate synthase OS=Nematostella vectensis OX=45351 GN=v1g227987 PE=3 SV=1	>tr|A7RH38|A7RH38_NEMVE Thymidylate synthase OS=Nematostella vectensis OX=45351 GN=v1g227987 PE=3 SV=1
2.97491	3.36887	2.19179	2.28954	3.02819	1.5241	0.366685	2.97491	2.28954	-0.685368	0.106204	A7RF96	L-fuconate dehydratase OS=Nematostella vectensis OX=45351 GN=v1g157829 PE=4 SV=1	>tr|A7RF96|A7RF96_NEMVE L-fuconate dehydratase OS=Nematostella vectensis OX=45351 GN=v1g157829 PE=4 SV=1
1.54719	1.62401	2.14542	2.18407	1.38389	2.16219	0.691852	1.62401	2.16219	0.538177	0.123486	A7S8S9	Predicted protein OS=Nematostella vectensis OX=45351 GN=v1g208543 PE=4 SV=1	>tr|A7S8S9|A7S8S9_NEMVE Predicted protein OS=Nematostella vectensis OX=45351 GN=v1g208543 PE=4 SV=1
1.48507	1.3115	0.830076	0.96018	0.832468	0.491987	0.13657	1.3115	0.832468	-0.479029	0.205927	A7RMK9	ATP-dependent RNA helicase DDX1 OS=Nematostella vectensis OX=45351 GN=v1g199320 PE=3 SV=1	>tr|A7RMK9|A7RMK9_NEMVE ATP-dependent RNA helicase DDX1 OS=Nematostella vectensis OX=45351 GN=v1g199320 PE=3 SV=1
0.563499	1.03564	2.09086	0.920914	0.648893	1.94146	0.925542	1.03564	0.920914	-0.114725	0.472925	A7SWC6	Pre-mRNA-splicing factor RBM22 (Fragment) OS=Nematostella vectensis OX=45351 GN=v1g914 PE=3 SV=1	>tr|A7SWC6|A7SWC6_NEMVE Pre-mRNA-splicing factor RBM22 (Fragment) OS=Nematostella vectensis OX=45351 GN=v1g914 PE=3 SV=1
0.728943	0.667694	2.40209	0.863646	0.904884	2.55046	0.837926	0.728943	0.904884	0.175941	0.31513	A7RZV6	2-oxoisovalerate dehydrogenase subunit alpha OS=Nematostella vectensis OX=45351 GN=v1g183894 PE=3 SV=1	>tr|A7RZV6|A7RZV6_NEMVE 2-oxoisovalerate dehydrogenase subunit alpha OS=Nematostella vectensis OX=45351 GN=v1g183894 PE=3 SV=1
1.09908	1.1793	2.37381	1.49392	1.34478	2.24271	0.787768	1.1793	1.49392	0.314621	0.229557	A7RIN5	Predicted protein OS=Nematostella vectensis OX=45351 GN=v1g178461 PE=4 SV=1	>tr|A7RIN5|A7RIN5_NEMVE Predicted protein OS=Nematostella vectensis OX=45351 GN=v1g178461 PE=4 SV=1
5.5229	5.54027	5.04633	5.15923	5.40742	4.31733	0.328547	5.5229	5.15923	-0.36367	0.280187	A7SFB7	Predicted protein (Fragment) OS=Nematostella vectensis OX=45351 GN=v1g25425 PE=4 SV=1	>tr|A7SFB7|A7SFB7_NEMVE Predicted protein (Fragment) OS=Nematostella vectensis OX=45351 GN=v1g25425 PE=4 SV=1
2.01252	2.1174	3.32471	1.96349	2.01363	2.6038	0.567881	2.1174	2.01363	-0.103767	0.481943	A7SZM1	Putative lipoyltransferase 2, mitochondrial OS=Nematostella vectensis OX=45351 GN=v1g139271 PE=3 SV=1	>tr|A7SZM1|A7SZM1_NEMVE Putative lipoyltransferase 2, mitochondrial OS=Nematostella vectensis OX=45351 GN=v1g139271 PE=3 SV=1
2.57701	3.18657	2.82742	2.10534	2.60739	1.90013	0.0742823	2.82742	2.10534	-0.722082	0.0929459	A7SQQ2	Predicted protein OS=Nematostella vectensis OX=45351 GN=v1g192479 PE=4 SV=1	>tr|A7SQQ2|A7SQQ2_NEMVE Predicted protein OS=Nematostella vectensis OX=45351 GN=v1g192479 PE=4 SV=1
1.06577	1.22393	3.58644	2.63762	1.3847	3.32344	0.647733	1.22393	2.63762	1.41369	0.00261501	A7S3J7	40S ribosomal protein S3a OS=Nematostella vectensis OX=45351 GN=v1g242621 PE=3 SV=1	>sp|A7S3J7|RS3A_NEMVE 40S ribosomal protein S3a OS=Nematostella vectensis OX=45351 GN=v1g242621 PE=3 SV=1
2.21617	2.08467	3.9313	2.26612	2.52751	4.00317	0.826376	2.21617	2.52751	0.31134	0.231419	A7SAL8	Predicted protein OS=Nematostella vectensis OX=45351 GN=v1g243995 PE=4 SV=1	>tr|A7SAL8|A7SAL8_NEMVE Predicted protein OS=Nematostella vectensis OX=45351 GN=v1g243995 PE=4 SV=1
0.627462	1.41492	0.411392	0.78019	1.04568	0.440023	0.867329	0.627462	0.78019	0.152727	0.330688	A7S8D2	Predicted protein OS=Nematostella vectensis OX=45351 GN=v1g167661 PE=3 SV=1	>tr|A7S8D2|A7S8D2_NEMVE Predicted protein OS=Nematostella vectensis OX=45351 GN=v1g167661 PE=3 SV=1
3.89404	3.81086	3.66563	3.5415	3.78875	3.49056	0.18243	3.81086	3.5415	-0.269363	0.349219	A7S3K4	Predicted protein OS=Nematostella vectensis OX=45351 GN=v1g242628 PE=3 SV=1	>tr|A7S3K4|A7S3K4_NEMVE Predicted protein OS=Nematostella vectensis OX=45351 GN=v1g242628 PE=3 SV=1
0.0476189	0.590158	0.675337	-0.382933	-0.484056	0.916315	0.440029	0.590158	-0.382933	-0.973091	0.032777	A7S2J3	Predicted protein OS=Nematostella vectensis OX=45351 GN=v1g242402 PE=3 SV=1	>tr|A7S2J3|A7S2J3_NEMVE Predicted protein OS=Nematostella vectensis OX=45351 GN=v1g242402 PE=3 SV=1
0.636805	-0.557442	1.78778	1.33809	0.568563	2.52426	0.388556	0.636805	1.33809	0.701283	0.0718307	A7S1L2	Proteasome subunit beta OS=Nematostella vectensis OX=45351 GN=v1g101124 PE=3 SV=1	>tr|A7S1L2|A7S1L2_NEMVE Proteasome subunit beta OS=Nematostella vectensis OX=45351 GN=v1g101124 PE=3 SV=1
2.02673	1.9404	-0.559591	1.17363	1.73377	-0.38039	0.795186	1.9404	1.17363	-0.766775	0.0785087	A7RJ18	Predicted protein OS=Nematostella vectensis OX=45351 GN=v1g178601 PE=4 SV=1	>tr|A7RJ18|A7RJ18_NEMVE Predicted protein OS=Nematostella vectensis OX=45351 GN=v1g178601 PE=4 SV=1
5.034	5.14171	4.75255	5.30446	5.32056	4.91205	0.315292	5.034	5.30446	0.270466	0.255314	A7SMB0	Predicted protein OS=Nematostella vectensis OX=45351 GN=v1g172093 PE=4 SV=1	>tr|A7SMB0|A7SMB0_NEMVE Predicted protein OS=Nematostella vectensis OX=45351 GN=v1g172093 PE=4 SV=1
1.87202	1.50382	1.39352	1.14541	1.89161	1.19888	0.560557	1.50382	1.19888	-0.304945	0.322418	A7STM8	Protein disulfide-isomerase OS=Nematostella vectensis OX=45351 GN=v1g193399 PE=3 SV=1	>tr|A7STM8|A7STM8_NEMVE Protein disulfide-isomerase OS=Nematostella vectensis OX=45351 GN=v1g193399 PE=3 SV=1
2.26078	2.56224	-0.0998898	1.27159	2.49075	0.878773	0.978898	2.26078	1.27159	-0.989193	0.0304149	A7SJ87	Predicted protein OS=Nematostella vectensis OX=45351 GN=v1g230324 PE=4 SV=1	>tr|A7SJ87|A7SJ87_NEMVE Predicted protein OS=Nematostella vectensis OX=45351 GN=v1g230324 PE=4 SV=1
0.555462	0.654753	1.71963	-0.888453	0.708735	1.79744	0.639479	0.654753	0.708735	0.0539818	0.399889	A7RER9	Pyruvate kinase OS=Nematostella vectensis OX=45351 GN=v1g157664 PE=3 SV=1	>tr|A7RER9|A7RER9_NEMVE Pyruvate kinase OS=Nematostella vectensis OX=45351 GN=v1g157664 PE=3 SV=1
3.11332	3.19447	2.74074	3.41468	3.19747	3.51591	0.0993572	3.11332	3.41468	0.301363	0.237134	A7SBZ9	Predicted protein OS=Nematostella vectensis OX=45351 GN=v1g227033 PE=3 SV=1	>tr|A7SBZ9|A7SBZ9_NEMVE Predicted protein OS=Nematostella vectensis OX=45351 GN=v1g227033 PE=3 SV=1
0.0687027	0.278524	2.02598	0.43573	-0.572285	1.86646	0.830918	0.278524	0.43573	0.157206	0.327662	A7RG78	Predicted protein OS=Nematostella vectensis OX=45351 GN=v1g238031 PE=4 SV=1	>tr|A7RG78|A7RG78_NEMVE Predicted protein OS=Nematostella vectensis OX=45351 GN=v1g238031 PE=4 SV=1
2.82204	2.95898	3.42264	2.57368	2.76603	3.37704	0.620347	2.95898	2.76603	-0.192949	0.409223	A7RYP7	Predicted protein OS=Nematostella vectensis OX=45351 GN=v1g226653 PE=4 SV=1	>tr|A7RYP7|A7RYP7_NEMVE Predicted protein OS=Nematostella vectensis OX=45351 GN=v1g226653 PE=4 SV=1
1.23675	1.52287	2.59728	1.55351	1.72985	2.58974	0.758841	1.52287	1.72985	0.206985	0.29483	A7S2P7	Predicted protein OS=Nematostella vectensis OX=45351 GN=v1g102076 PE=3 SV=1	>tr|A7S2P7|A7S2P7_NEMVE Predicted protein OS=Nematostella vectensis OX=45351 GN=v1g102076 PE=3 SV=1
2.08382	1.35943	0.826002	2.1018	1.44658	0.365646	0.858685	1.35943	1.44658	0.0871506	0.376165	A7RHU4	Vacuolar protein sorting-associated protein 16 homolog OS=Nematostella vectensis OX=45351 GN=v1g228040 PE=3 SV=1	>tr|A7RHU4|A7RHU4_NEMVE Vacuolar protein sorting-associated protein 16 homolog OS=Nematostella vectensis OX=45351 GN=v1g228040 PE=3 SV=1
-4.59052	-4.93851	-2.46206	-3.66549	-5.2779	-3.19933	0.962031	-4.59052	-3.66549	0.925034	0.0300482	A7T3Y0	Predicted protein (Fragment) OS=Nematostella vectensis OX=45351 GN=v1g144926 PE=4 SV=1	>tr|A7T3Y0|A7T3Y0_NEMVE Predicted protein (Fragment) OS=Nematostella vectensis OX=45351 GN=v1g144926 PE=4 SV=1
3.96083	3.52751	0.0708904	3.89538	4.02959	1.76615	0.645883	3.52751	3.89538	0.367876	0.200525	A7S214	Predicted protein OS=Nematostella vectensis OX=45351 GN=v1g242285 PE=3 SV=1	>tr|A7S214|A7S214_NEMVE Predicted protein OS=Nematostella vectensis OX=45351 GN=v1g242285 PE=3 SV=1
2.33264	2.29479	-0.182364	1.96744	2.30316	-1.47636	0.726567	2.29479	1.96744	-0.327353	0.305991	A7S885	Predicted protein OS=Nematostella vectensis OX=45351 GN=v1g243516 PE=3 SV=1	>tr|A7S885|A7S885_NEMVE Predicted protein OS=Nematostella vectensis OX=45351 GN=v1g243516 PE=3 SV=1
2.28488	2.61421	3.36465	2.18042	2.51396	3.06845	0.705549	2.61421	2.51396	-0.100245	0.484844	A7T2Z5	Decapping nuclease OS=Nematostella vectensis OX=45351 GN=v1g221590 PE=3 SV=1	>tr|A7T2Z5|A7T2Z5_NEMVE Decapping nuclease OS=Nematostella vectensis OX=45351 GN=v1g221590 PE=3 SV=1
-0.871191	-0.362276	0.973478	-0.701443	-0.134167	1.51577	0.734886	-0.362276	-0.134167	0.228109	0.281372	A7RN02	Mini-chromosome maintenance complex-binding protein OS=Nematostella vectensis OX=45351 GN=v1g160748 PE=3 SV=1	>tr|A7RN02|A7RN02_NEMVE Mini-chromosome maintenance complex-binding protein OS=Nematostella vectensis OX=45351 GN=v1g160748 PE=3 SV=1
0.665749	0.330765	1.10825	0.322289	0.386272	1.07266	0.759645	0.665749	0.386272	-0.279476	0.341518	A7RMX1	Predicted protein OS=Nematostella vectensis OX=45351 GN=v1g199483 PE=4 SV=1	>tr|A7RMX1|A7RMX1_NEMVE Predicted protein OS=Nematostella vectensis OX=45351 GN=v1g199483 PE=4 SV=1
0.544153	0.279535	2.82242	-0.442051	0.623573	2.42829	0.78129	0.544153	0.623573	0.0794201	0.381656	A7S2Y3	Predicted protein OS=Nematostella vectensis OX=45351 GN=v1g242475 PE=4 SV=1	>tr|A7S2Y3|A7S2Y3_NEMVE Predicted protein OS=Nematostella vectensis OX=45351 GN=v1g242475 PE=4 SV=1
3.3033	3.476	3.80235	3.33783	3.19419	3.64078	0.526748	3.476	3.33783	-0.138172	0.453682	A7SC77	Predicted protein OS=Nematostella vectensis OX=45351 GN=v1g188090 PE=4 SV=1	>tr|A7SC77|A7SC77_NEMVE Predicted protein OS=Nematostella vectensis OX=45351 GN=v1g188090 PE=4 SV=1
1.41724	1.53188	-1.02245	0.859009	1.40081	-0.84284	0.881833	1.41724	0.859009	-0.558228	0.16249	A7SMV1	Programmed cell death protein 4 OS=Nematostella vectensis OX=45351 GN=v1g233387 PE=3 SV=1	>tr|A7SMV1|A7SMV1_NEMVE Programmed cell death protein 4 OS=Nematostella vectensis OX=45351 GN=v1g233387 PE=3 SV=1
1.29534	1.43926	1.9993	1.39084	0.859051	1.90214	0.627707	1.43926	1.39084	-0.04842	0.475111	A7SRK8	Adenosylhomocysteinase OS=Nematostella vectensis OX=45351 GN=v1g192745 PE=3 SV=1	>tr|A7SRK8|A7SRK8_NEMVE Adenosylhomocysteinase OS=Nematostella vectensis OX=45351 GN=v1g192745 PE=3 SV=1
1.77587	1.35932	2.00873	0.627003	0.826508	1.91358	0.251854	1.77587	0.826508	-0.949362	0.0365319	A7SIB3	Predicted protein OS=Nematostella vectensis OX=45351 GN=v1g212713 PE=4 SV=1	>tr|A7SIB3|A7SIB3_NEMVE Predicted protein OS=Nematostella vectensis OX=45351 GN=v1g212713 PE=4 SV=1
1.84802	3.02773	-1.50024	1.45118	2.75998	-1.51727	0.908413	1.84802	1.45118	-0.396843	0.257579	A7SHU3	Predicted protein OS=Nematostella vectensis OX=45351 GN=v1g189983 PE=4 SV=1	>tr|A7SHU3|A7SHU3_NEMVE Predicted protein OS=Nematostella vectensis OX=45351 GN=v1g189983 PE=4 SV=1
2.91313	3.18334	0.848642	1.3636	2.73641	0.603409	0.482397	2.91313	1.3636	-1.54954	0.00121267	A7SAW4	Predicted protein OS=Nematostella vectensis OX=45351 GN=v1g244049 PE=4 SV=1	>tr|A7SAW4|A7SAW4_NEMVE Predicted protein OS=Nematostella vectensis OX=45351 GN=v1g244049 PE=4 SV=1
2.49238	2.84046	1.74574	2.08242	2.43014	1.21261	0.405079	2.49238	2.08242	-0.409958	0.24891	A7S6U9	Predicted protein OS=Nematostella vectensis OX=45351 GN=v1g243273 PE=4 SV=1	>tr|A7S6U9|A7S6U9_NEMVE Predicted protein OS=Nematostella vectensis OX=45351 GN=v1g243273 PE=4 SV=1
-0.171785	-0.854298	0.442663	-0.870007	-0.193899	1.63297	0.669781	-0.171785	-0.193899	-0.0221138	0.455591	A7RFC2	Predicted protein OS=Nematostella vectensis OX=45351 GN=v1g79423 PE=3 SV=1	>tr|A7RFC2|A7RFC2_NEMVE Predicted protein OS=Nematostella vectensis OX=45351 GN=v1g79423 PE=3 SV=1
1.12572	1.25032	-1.5249	0.477543	1.60834	-1.4296	0.96157	1.12572	0.477543	-0.648178	0.120974	A7SFU6	5-aminoimidazole-4-carboxamide ribonucleotide formyltransferase OS=Nematostella vectensis OX=45351 GN=v1g170139 PE=3 SV=1	>tr|A7SFU6|A7SFU6_NEMVE 5-aminoimidazole-4-carboxamide ribonucleotide formyltransferase OS=Nematostella vectensis OX=45351 GN=v1g170139 PE=3 SV=1
1.06637	1.12165	3.49353	1.19003	2.10517	2.1751	0.938719	1.12165	2.10517	0.983521	0.0233344	A7T2Z4	Decapping nuclease (Fragment) OS=Nematostella vectensis OX=45351 GN=v1g143699 PE=3 SV=1	>tr|A7T2Z4|A7T2Z4_NEMVE Decapping nuclease (Fragment) OS=Nematostella vectensis OX=45351 GN=v1g143699 PE=3 SV=1
-1.29385	-0.7027	-1.52139	-0.179586	-0.681849	-2.0633	0.763457	-1.29385	-0.681849	0.612005	0.0975582	A7SU07	Predicted protein (Fragment) OS=Nematostella vectensis OX=45351 GN=v1g131713 PE=4 SV=1	>tr|A7SU07|A7SU07_NEMVE Predicted protein (Fragment) OS=Nematostella vectensis OX=45351 GN=v1g131713 PE=4 SV=1
0.389641	0.717575	2.80207	0.886431	1.09952	1.99173	0.97935	0.717575	1.09952	0.381943	0.193242	A7SGB1	Predicted protein OS=Nematostella vectensis OX=45351 GN=v1g170313 PE=4 SV=1	>tr|A7SGB1|A7SGB1_NEMVE Predicted protein OS=Nematostella vectensis OX=45351 GN=v1g170313 PE=4 SV=1
2.17786	2.21174	1.6992	1.69162	1.99067	1.95294	0.471459	2.17786	1.95294	-0.224924	0.383764	A7S0L1	Vacuolar proton pump subunit B OS=Nematostella vectensis OX=45351 GN=v1g99968 PE=2 SV=1	>tr|A7S0L1|A7S0L1_NEMVE Vacuolar proton pump subunit B OS=Nematostella vectensis OX=45351 GN=v1g99968 PE=2 SV=1
4.73023	4.77959	2.18794	4.88998	4.8915	3.10598	0.722922	4.73023	4.88998	0.159748	0.32595	A7RI31	Predicted protein OS=Nematostella vectensis OX=45351 GN=v1g81835 PE=4 SV=1	>tr|A7RI31|A7RI31_NEMVE Predicted protein OS=Nematostella vectensis OX=45351 GN=v1g81835 PE=4 SV=1
0.182848	0.397848	1.57351	0.187439	-0.173817	1.56211	0.791694	0.397848	0.187439	-0.210409	0.395266	A7S640	Histone acetyltransferase (Fragment) OS=Nematostella vectensis OX=45351 GN=v1g106064 PE=4 SV=1	>tr|A7S640|A7S640_NEMVE Histone acetyltransferase (Fragment) OS=Nematostella vectensis OX=45351 GN=v1g106064 PE=4 SV=1
-0.853722	-1.17827	-2.63245	0.0426807	-0.296312	2.46383	0.0894465	-1.17827	0.0426807	1.22095	0.00749489	A7S7M6	Predicted protein (Fragment) OS=Nematostella vectensis OX=45351 GN=v1g107943 PE=4 SV=1	>tr|A7S7M6|A7S7M6_NEMVE Predicted protein (Fragment) OS=Nematostella vectensis OX=45351 GN=v1g107943 PE=4 SV=1
2.34901	2.41549	2.86857	1.69202	1.66193	3.15578	0.510787	2.41549	1.69202	-0.723467	0.092471	A7SDA8	Probable cytosolic Fe-S cluster assembly factor v1g210509 OS=Nematostella vectensis OX=45351 GN=v1g210509 PE=3 SV=1	>sp|A7SDA8|NARF_NEMVE Probable cytosolic Fe-S cluster assembly factor v1g210509 OS=Nematostella vectensis OX=45351 GN=v1g210509 PE=3 SV=1
2.51604	2.17404	2.05425	1.97006	2.44089	1.8352	0.510054	2.17404	1.97006	-0.203985	0.400387	A7RT61	Succinate-semialdehyde dehydrogenase OS=Nematostella vectensis OX=45351 GN=v1g162370 PE=3 SV=1	>tr|A7RT61|A7RT61_NEMVE Succinate-semialdehyde dehydrogenase OS=Nematostella vectensis OX=45351 GN=v1g162370 PE=3 SV=1
2.67149	2.65763	1.16527	2.17262	2.82888	1.55256	0.975979	2.65763	2.17262	-0.485006	0.202426	A7RST7	NADH dehydrogenase [ubiquinone] flavoprotein 1, mitochondrial OS=Nematostella vectensis OX=45351 GN=v1g181539 PE=3 SV=1	>tr|A7RST7|A7RST7_NEMVE NADH dehydrogenase [ubiquinone] flavoprotein 1, mitochondrial OS=Nematostella vectensis OX=45351 GN=v1g181539 PE=3 SV=1
-1.01138	-0.145195	3.58034	0.186399	-0.820347	4.03889	0.880612	-0.145195	0.186399	0.331594	0.220057	A7SQ31	Predicted protein (Fragment) OS=Nematostella vectensis OX=45351 GN=v1g127058 PE=4 SV=1	>tr|A7SQ31|A7SQ31_NEMVE Predicted protein (Fragment) OS=Nematostella vectensis OX=45351 GN=v1g127058 PE=4 SV=1
1.27588	0.668999	0.112133	0.500023	0.732389	-0.619209	0.419793	0.668999	0.500023	-0.168976	0.428572	A7RWU3	Predicted protein OS=Nematostella vectensis OX=45351 GN=v1g182854 PE=3 SV=1	>tr|A7RWU3|A7RWU3_NEMVE Predicted protein OS=Nematostella vectensis OX=45351 GN=v1g182854 PE=3 SV=1
2.67042	2.83766	2.13749	2.7399	2.87182	2.78697	0.30705	2.67042	2.78697	0.116549	0.355519	A7SWP3	Predicted protein OS=Nematostella vectensis OX=45351 GN=v1g218646 PE=4 SV=1	>tr|A7SWP3|A7SWP3_NEMVE Predicted protein OS=Nematostella vectensis OX=45351 GN=v1g218646 PE=4 SV=1
1.69779	2.83598	-1.05455	1.21689	2.6708	-0.873331	0.92501	1.69779	1.21689	-0.4809	0.204827	A7SZA7	Actin-related protein 2/3 complex subunit OS=Nematostella vectensis OX=45351 GN=v1g236117 PE=3 SV=1	>tr|A7SZA7|A7SZA7_NEMVE Actin-related protein 2/3 complex subunit OS=Nematostella vectensis OX=45351 GN=v1g236117 PE=3 SV=1
-0.47941	0.0775013	-4.43164	-1.34293	-0.126665	-5.03351	0.799198	-0.47941	-1.34293	-0.863516	0.053149	A7SFU0	Predicted protein OS=Nematostella vectensis OX=45351 GN=v1g244980 PE=3 SV=1	>tr|A7SFU0|A7SFU0_NEMVE Predicted protein OS=Nematostella vectensis OX=45351 GN=v1g244980 PE=3 SV=1
1.17517	2.19442	2.52229	2.31501	1.47739	2.16862	0.964072	2.19442	2.16862	-0.0257969	0.458318	A7S6K0	Predicted protein OS=Nematostella vectensis OX=45351 GN=v1g207593 PE=4 SV=1	>tr|A7S6K0|A7S6K0_NEMVE Predicted protein OS=Nematostella vectensis OX=45351 GN=v1g207593 PE=4 SV=1
2.12854	2.00443	2.42495	2.24212	2.36082	1.93529	0.972316	2.12854	2.24212	0.113573	0.357591	A7S8M7	dTMP kinase OS=Nematostella vectensis OX=45351 GN=v1g243597 PE=3 SV=1	>tr|A7S8M7|A7S8M7_NEMVE dTMP kinase OS=Nematostella vectensis OX=45351 GN=v1g243597 PE=3 SV=1
3.62223	3.65177	-1.67052	3.60827	3.61106	-0.442499	0.869055	3.62223	3.60827	-0.0139599	0.44956	A7SLG7	Predicted protein OS=Nematostella vectensis OX=45351 GN=v1g235651 PE=4 SV=1	>tr|A7SLG7|A7SLG7_NEMVE Predicted protein OS=Nematostella vectensis OX=45351 GN=v1g235651 PE=4 SV=1
2.56807	2.64903	1.67996	2.24288	2.42934	2.10191	0.905633	2.56807	2.24288	-0.325191	0.307559	A7RR97	Lysine--tRNA ligase OS=Nematostella vectensis OX=45351 GN=v1g228574 PE=3 SV=1	>tr|A7RR97|A7RR97_NEMVE Lysine--tRNA ligase OS=Nematostella vectensis OX=45351 GN=v1g228574 PE=3 SV=1
0.994108	0.973698	1.19673	1.37724	1.0075	2.01472	0.245406	0.994108	1.37724	0.383133	0.192633	A7RF42	Predicted protein OS=Nematostella vectensis OX=45351 GN=v1g196264 PE=4 SV=1	>tr|A7RF42|A7RF42_NEMVE Predicted protein OS=Nematostella vectensis OX=45351 GN=v1g196264 PE=4 SV=1
0.557007	1.0502	1.55841	0.48625	0.826338	1.18001	0.558231	1.0502	0.826338	-0.223864	0.384601	A7SE80	Predicted protein OS=Nematostella vectensis OX=45351 GN=v1g188797 PE=3 SV=1	>tr|A7SE80|A7SE80_NEMVE Predicted protein OS=Nematostella vectensis OX=45351 GN=v1g188797 PE=3 SV=1
-0.0687885	-0.639414	1.32561	-0.00574684	-0.435823	2.15582	0.731076	-0.0687885	-0.00574684	0.0630417	0.393368	A7SNB8	Predicted protein (Fragment) OS=Nematostella vectensis OX=45351 GN=v1g124644 PE=4 SV=1	>tr|A7SNB8|A7SNB8_NEMVE Predicted protein (Fragment) OS=Nematostella vectensis OX=45351 GN=v1g124644 PE=4 SV=1
2.00067	2.8222	4.06445	2.34252	2.27974	4.07395	0.943185	2.8222	2.34252	-0.479683	0.205542	A7S771	Predicted protein (Fragment) OS=Nematostella vectensis OX=45351 GN=v1g107236 PE=4 SV=1	>tr|A7S771|A7S771_NEMVE Predicted protein (Fragment) OS=Nematostella vectensis OX=45351 GN=v1g107236 PE=4 SV=1
0.518934	0.886362	2.30049	1.08555	0.441574	2.11729	0.978991	0.886362	1.08555	0.19919	0.299871	A7RHG1	Predicted protein OS=Nematostella vectensis OX=45351 GN=v1g231809 PE=4 SV=1	>tr|A7RHG1|A7RHG1_NEMVE Predicted protein OS=Nematostella vectensis OX=45351 GN=v1g231809 PE=4 SV=1
2.17748	2.96826	4.7736	3.27734	3.20183	5.12844	0.601383	2.96826	3.27734	0.309078	0.232708	A7SGN4	Predicted protein OS=Nematostella vectensis OX=45351 GN=v1g245162 PE=4 SV=1	>tr|A7SGN4|A7SGN4_NEMVE Predicted protein OS=Nematostella vectensis OX=45351 GN=v1g245162 PE=4 SV=1
0.794373	0.609488	1.84652	0.774921	0.392027	1.69543	0.824365	0.794373	0.774921	-0.0194511	0.45362	A7RKJ9	Predicted protein OS=Nematostella vectensis OX=45351 GN=v1g85128 PE=4 SV=1	>tr|A7RKJ9|A7RKJ9_NEMVE Predicted protein OS=Nematostella vectensis OX=45351 GN=v1g85128 PE=4 SV=1
2.36839	2.18678	1.6306	1.67705	1.65279	1.58491	0.131087	2.18678	1.65279	-0.533989	0.175102	A7SAH2	Predicted protein (Fragment) OS=Nematostella vectensis OX=45351 GN=v1g20230 PE=4 SV=1	>tr|A7SAH2|A7SAH2_NEMVE Predicted protein (Fragment) OS=Nematostella vectensis OX=45351 GN=v1g20230 PE=4 SV=1
1.16125	1.49734	2.66622	1.44863	1.91311	2.41008	0.794022	1.49734	1.91311	0.415766	0.176401	A7RL26	Predicted protein OS=Nematostella vectensis OX=45351 GN=v1g85624 PE=4 SV=1	>tr|A7RL26|A7RL26_NEMVE Predicted protein OS=Nematostella vectensis OX=45351 GN=v1g85624 PE=4 SV=1
1.76122	1.21522	0.857166	1.90274	2.80856	2.40815	0.041935	1.21522	2.40815	1.19294	0.00864874	A7S0B1	NFU1 iron-sulfur cluster scaffold homolog, mitochondrial OS=Nematostella vectensis OX=45351 GN=v1g99805 PE=3 SV=1	>tr|A7S0B1|A7S0B1_NEMVE NFU1 iron-sulfur cluster scaffold homolog, mitochondrial OS=Nematostella vectensis OX=45351 GN=v1g99805 PE=3 SV=1
4.42167	3.91826	1.58588	3.87178	3.75857	0.191833	0.662624	3.91826	3.75857	-0.159695	0.436112	A7S9Y5	Predicted protein OS=Nematostella vectensis OX=45351 GN=v1g243859 PE=4 SV=1	>tr|A7S9Y5|A7S9Y5_NEMVE Predicted protein OS=Nematostella vectensis OX=45351 GN=v1g243859 PE=4 SV=1
1.95561	2.13684	1.66345	1.79792	1.76937	1.71078	0.319582	1.95561	1.76937	-0.186232	0.414625	A7RMS0	Katanin p60 ATPase-containing subunit A1 OS=Nematostella vectensis OX=45351 GN=KATNA1 PE=3 SV=1	>tr|A7RMS0|A7RMS0_NEMVE Katanin p60 ATPase-containing subunit A1 OS=Nematostella vectensis OX=45351 GN=KATNA1 PE=3 SV=1
0.438526	0.20048	1.39359	0.458872	0.382242	1.27984	0.95245	0.438526	0.458872	0.0203457	0.42433	A7T8B3	Predicted protein OS=Nematostella vectensis OX=45351 GN=v1g195930 PE=4 SV=1	>tr|A7T8B3|A7T8B3_NEMVE Predicted protein OS=Nematostella vectensis OX=45351 GN=v1g195930 PE=4 SV=1
3.6712	3.46736	2.62559	2.86983	3.05576	2.42087	0.272149	3.46736	2.86983	-0.59753	0.143329	A7RQZ2	Predicted protein OS=Nematostella vectensis OX=45351 GN=v1g180953 PE=4 SV=1	>tr|A7RQZ2|A7RQZ2_NEMVE Predicted protein OS=Nematostella vectensis OX=45351 GN=v1g180953 PE=4 SV=1
4.15408	4.45652	2.36483	4.25519	4.3722	2.56837	0.937141	4.15408	4.25519	0.101107	0.366315	A7RJE1	Predicted protein OS=Nematostella vectensis OX=45351 GN=v1g238733 PE=3 SV=1	>tr|A7RJE1|A7RJE1_NEMVE Predicted protein OS=Nematostella vectensis OX=45351 GN=v1g238733 PE=3 SV=1
3.74516	3.87405	4.20732	3.79958	3.68115	3.85555	0.328536	3.87405	3.79958	-0.0744705	0.4945	A7SK27	Probable ethanolamine kinase OS=Nematostella vectensis OX=45351 GN=etnk PE=3 SV=1	>sp|A7SK27|EKI_NEMVE Probable ethanolamine kinase OS=Nematostella vectensis OX=45351 GN=etnk PE=3 SV=1
1.49236	1.75417	-5.38537	0.859768	1.6826	-4.93154	0.980007	1.49236	0.859768	-0.632597	0.127573	A7SZR7	Predicted protein OS=Nematostella vectensis OX=45351 GN=v1g175837 PE=4 SV=1	>tr|A7SZR7|A7SZR7_NEMVE Predicted protein OS=Nematostella vectensis OX=45351 GN=v1g175837 PE=4 SV=1
1.95815	1.50517	2.77024	1.288	1.55268	2.41441	0.551739	1.95815	1.55268	-0.405464	0.251863	A7RFI5	Predicted protein OS=Nematostella vectensis OX=45351 GN=v1g79669 PE=4 SV=1	>tr|A7RFI5|A7RFI5_NEMVE Predicted protein OS=Nematostella vectensis OX=45351 GN=v1g79669 PE=4 SV=1
1.37042	0.311214	1.05173	0.973803	0.504196	0.568579	0.544888	1.05173	0.568579	-0.483147	0.203511	A7S8L4	Predicted protein OS=Nematostella vectensis OX=45351 GN=v1g208460 PE=3 SV=1	>tr|A7S8L4|A7S8L4_NEMVE Predicted protein OS=Nematostella vectensis OX=45351 GN=v1g208460 PE=3 SV=1
3.18224	2.60543	-0.332291	2.66803	3.31591	0.660826	0.783639	2.60543	2.66803	0.0625992	0.393685	A7SMH0	Predicted protein OS=Nematostella vectensis OX=45351 GN=v1g191334 PE=3 SV=1	>tr|A7SMH0|A7SMH0_NEMVE Predicted protein OS=Nematostella vectensis OX=45351 GN=v1g191334 PE=3 SV=1
-3.26316	-4.19261	-2.22497	-4.55142	-3.32401	-0.943031	0.82277	-3.26316	-3.32401	-0.0608425	0.484352	A7S1C0	Spectrin beta chain OS=Nematostella vectensis OX=45351 GN=v1g165235 PE=3 SV=1	>tr|A7S1C0|A7S1C0_NEMVE Spectrin beta chain OS=Nematostella vectensis OX=45351 GN=v1g165235 PE=3 SV=1
0.431114	0.844179	2.49259	0.268204	0.9471	2.52075	0.991326	0.844179	0.9471	0.102921	0.365041	A7SY32	Mothers against decapentaplegic homolog OS=Nematostella vectensis OX=45351 GN=v1g248037 PE=3 SV=1	>tr|A7SY32|A7SY32_NEMVE Mothers against decapentaplegic homolog OS=Nematostella vectensis OX=45351 GN=v1g248037 PE=3 SV=1
3.46776	3.69635	4.79635	3.72241	3.39066	4.48789	0.830074	3.69635	3.72241	0.0260601	0.420154	A7RI98	Predicted protein (Fragment) OS=Nematostella vectensis OX=45351 GN=v1g82680 PE=4 SV=1	>tr|A7RI98|A7RI98_NEMVE Predicted protein (Fragment) OS=Nematostella vectensis OX=45351 GN=v1g82680 PE=4 SV=1
1.79513	2.47704	-1.40018	1.49041	1.80443	-1.90879	0.783501	1.79513	1.49041	-0.304722	0.322584	A7SXX5	Predicted protein OS=Nematostella vectensis OX=45351 GN=v1g248018 PE=4 SV=1	>tr|A7SXX5|A7SXX5_NEMVE Predicted protein OS=Nematostella vectensis OX=45351 GN=v1g248018 PE=4 SV=1
1.46032	2.08191	-1.18906	1.29616	2.0713	-0.589489	0.917032	1.46032	1.29616	-0.16416	0.432482	A7RY06	Predicted protein OS=Nematostella vectensis OX=45351 GN=v1g183264 PE=4 SV=1	>tr|A7RY06|A7RY06_NEMVE Predicted protein OS=Nematostella vectensis OX=45351 GN=v1g183264 PE=4 SV=1
-1.59578	-0.349428	1.06503	1.05306	0.803177	1.06845	0.176377	-0.349428	1.05306	1.40249	0.0027891	A7RPG9	Homogentisate 1,2-dioxygenase OS=Nematostella vectensis OX=45351 GN=v1g239778 PE=3 SV=1	>tr|A7RPG9|A7RPG9_NEMVE Homogentisate 1,2-dioxygenase OS=Nematostella vectensis OX=45351 GN=v1g239778 PE=3 SV=1
1.13341	2.30319	-6.40579	1.42427	1.84216	-4.09125	0.840638	1.13341	1.42427	0.290859	0.243233	A7S3L6	Predicted protein OS=Nematostella vectensis OX=45351 GN=v1g232647 PE=4 SV=1	>tr|A7S3L6|A7S3L6_NEMVE Predicted protein OS=Nematostella vectensis OX=45351 GN=v1g232647 PE=4 SV=1
1.92483	2.0667	1.34669	1.59295	2.08213	0.95207	0.580245	1.92483	1.59295	-0.331884	0.302714	A7SCT1	Predicted protein OS=Nematostella vectensis OX=45351 GN=v1g244361 PE=3 SV=1	>tr|A7SCT1|A7SCT1_NEMVE Predicted protein OS=Nematostella vectensis OX=45351 GN=v1g244361 PE=3 SV=1
-1.16372	-3.17842	1.12062	-3.41007	-2.21474	1.26913	0.849976	-1.16372	-2.21474	-1.05101	0.0226174	A7S6R8	RNA 3'-terminal phosphate cyclase (Fragment) OS=Nematostella vectensis OX=45351 GN=v1g106626 PE=3 SV=1	>tr|A7S6R8|A7S6R8_NEMVE RNA 3'-terminal phosphate cyclase (Fragment) OS=Nematostella vectensis OX=45351 GN=v1g106626 PE=3 SV=1
-0.185486	0.0358238	1.7063	0.519526	-0.260647	2.56134	0.704	0.0358238	0.519526	0.483702	0.14548	A7RMW0	Predicted protein OS=Nematostella vectensis OX=45351 GN=v1g160716 PE=4 SV=1	>tr|A7RMW0|A7RMW0_NEMVE Predicted protein OS=Nematostella vectensis OX=45351 GN=v1g160716 PE=4 SV=1
2.84217	2.67723	3.37752	2.61951	2.6424	3.104	0.538968	2.84217	2.6424	-0.19978	0.403749	A7SL40	Predicted protein OS=Nematostella vectensis OX=45351 GN=v1g171781 PE=4 SV=1	>tr|A7SL40|A7SL40_NEMVE Predicted protein OS=Nematostella vectensis OX=45351 GN=v1g171781 PE=4 SV=1
1.73251	1.70951	0.465738	1.8742	1.53108	-0.464088	0.721003	1.70951	1.53108	-0.178425	0.420923	A7RKR5	Predicted protein (Fragment) OS=Nematostella vectensis OX=45351 GN=v1g85083 PE=3 SV=1	>tr|A7RKR5|A7RKR5_NEMVE Predicted protein (Fragment) OS=Nematostella vectensis OX=45351 GN=v1g85083 PE=3 SV=1
3.1181	2.53888	1.78547	2.08508	2.57555	2.86319	0.954598	2.53888	2.57555	0.0366707	0.412425	A7RKP7	Predicted protein OS=Nematostella vectensis OX=45351 GN=v1g238966 PE=3 SV=1	>tr|A7RKP7|A7RKP7_NEMVE Predicted protein OS=Nematostella vectensis OX=45351 GN=v1g238966 PE=3 SV=1
-2.23758	-1.11083	0.17956	-0.594296	-1.52891	0.85269	0.555061	-1.11083	-0.594296	0.516533	0.131928	A7SD45	Predicted protein OS=Nematostella vectensis OX=45351 GN=v1g237130 PE=4 SV=1	>tr|A7SD45|A7SD45_NEMVE Predicted protein OS=Nematostella vectensis OX=45351 GN=v1g237130 PE=4 SV=1
-0.642651	0.137529	0.217966	-0.426399	-0.100822	-0.0513115	0.761281	0.137529	-0.100822	-0.238352	0.373214	A7SGP8	MMS19 nucleotide excision repair protein OS=Nematostella vectensis OX=45351 GN=v1g212030 PE=3 SV=1	>tr|A7SGP8|A7SGP8_NEMVE MMS19 nucleotide excision repair protein OS=Nematostella vectensis OX=45351 GN=v1g212030 PE=3 SV=1
1.94492	1.56992	1.65648	2.45963	2.09326	3.03351	0.053092	1.65648	2.45963	0.803152	0.0492158	A7S2K4	Predicted protein OS=Nematostella vectensis OX=45351 GN=v1g165676 PE=4 SV=1	>tr|A7S2K4|A7S2K4_NEMVE Predicted protein OS=Nematostella vectensis OX=45351 GN=v1g165676 PE=4 SV=1
1.28081	1.3598	1.90882	0.411816	0.988916	1.60998	0.267351	1.3598	0.988916	-0.370882	0.275192	A7RPZ4	Peptide-methionine (S)-S-oxide reductase (Fragment) OS=Nematostella vectensis OX=45351 GN=v1g89574 PE=3 SV=1	>tr|A7RPZ4|A7RPZ4_NEMVE Peptide-methionine (S)-S-oxide reductase (Fragment) OS=Nematostella vectensis OX=45351 GN=v1g89574 PE=3 SV=1
-0.109602	0.454273	2.34557	0.1003	0.508331	2.26988	0.952839	0.454273	0.508331	0.0540581	0.399833	A7RWC9	Inosine triphosphate pyrophosphatase OS=Nematostella vectensis OX=45351 GN=v1g163483 PE=3 SV=1	>sp|A7RWC9|ITPA_NEMVE Inosine triphosphate pyrophosphatase OS=Nematostella vectensis OX=45351 GN=v1g163483 PE=3 SV=1
1.81576	2.45898	-1.66813	2.56187	2.63441	-1.34337	0.832065	1.81576	2.56187	0.746111	0.0610527	A7T2D6	Predicted protein OS=Nematostella vectensis OX=45351 GN=v1g248598 PE=4 SV=1	>tr|A7T2D6|A7T2D6_NEMVE Predicted protein OS=Nematostella vectensis OX=45351 GN=v1g248598 PE=4 SV=1
2.98684	3.34852	0.400261	2.75273	3.30349	0.210558	0.912132	2.98684	2.75273	-0.234114	0.376534	A7SJ78	Predicted protein OS=Nematostella vectensis OX=45351 GN=v1g245614 PE=4 SV=1	>tr|A7SJ78|A7SJ78_NEMVE Predicted protein OS=Nematostella vectensis OX=45351 GN=v1g245614 PE=4 SV=1
1.05938	0.915138	-0.0708828	0.832621	0.802546	-0.347775	0.716265	0.915138	0.802546	-0.112593	0.474679	A7SXN0	Predicted protein OS=Nematostella vectensis OX=45351 GN=v1g247980 PE=4 SV=1	>tr|A7SXN0|A7SXN0_NEMVE Predicted protein OS=Nematostella vectensis OX=45351 GN=v1g247980 PE=4 SV=1
1.69735	1.41714	2.84191	1.14895	0.821417	2.46796	0.489503	1.69735	1.14895	-0.548405	0.167528	A7SAA7	Cyanocobalamin reductase (cyanide-eliminating) (Fragment) OS=Nematostella vectensis OX=45351 GN=v1g110826 PE=3 SV=1	>tr|A7SAA7|A7SAA7_NEMVE Cyanocobalamin reductase (cyanide-eliminating) (Fragment) OS=Nematostella vectensis OX=45351 GN=v1g110826 PE=3 SV=1
0.00481224	0.422092	1.8165	0.426958	0.679781	1.78468	0.769355	0.422092	0.679781	0.257689	0.26304	A7RLU2	Predicted protein OS=Nematostella vectensis OX=45351 GN=v1g239206 PE=4 SV=1	>tr|A7RLU2|A7RLU2_NEMVE Predicted protein OS=Nematostella vectensis OX=45351 GN=v1g239206 PE=4 SV=1
1.29429	1.67747	2.33974	1.46065	1.25842	2.49506	0.950345	1.67747	1.46065	-0.216818	0.390176	A7RIK3	Predicted protein OS=Nematostella vectensis OX=45351 GN=v1g238554 PE=4 SV=1	>tr|A7RIK3|A7RIK3_NEMVE Predicted protein OS=Nematostella vectensis OX=45351 GN=v1g238554 PE=4 SV=1
3.68671	3.20327	4.05781	3.301	3.38505	4.50817	0.867277	3.68671	3.38505	-0.301661	0.324856	A7SG98	Peroxiredoxin-5 OS=Nematostella vectensis OX=45351 GN=v1g211830 PE=3 SV=1	>tr|A7SG98|A7SG98_NEMVE Peroxiredoxin-5 OS=Nematostella vectensis OX=45351 GN=v1g211830 PE=3 SV=1
2.31877	2.10191	2.59243	2.08013	1.76735	1.97234	0.0781843	2.31877	1.97234	-0.346426	0.292308	A7STD0	Non-specific serine/threonine protein kinase OS=Nematostella vectensis OX=45351 GN=v1g237501 PE=3 SV=1	>tr|A7STD0|A7STD0_NEMVE Non-specific serine/threonine protein kinase OS=Nematostella vectensis OX=45351 GN=v1g237501 PE=3 SV=1
2.98024	2.57353	3.53847	3.47448	2.85975	3.32597	0.602637	2.98024	3.32597	0.345736	0.212318	A7SET4	Predicted protein OS=Nematostella vectensis OX=45351 GN=v1g189007 PE=3 SV=1	>tr|A7SET4|A7SET4_NEMVE Predicted protein OS=Nematostella vectensis OX=45351 GN=v1g189007 PE=3 SV=1
2.18569	2.27955	3.03962	2.19381	2.19266	3.19447	0.955753	2.27955	2.19381	-0.0857468	0.496791	A7S7Q0	Predicted protein OS=Nematostella vectensis OX=45351 GN=v1g208073 PE=4 SV=1	>tr|A7S7Q0|A7S7Q0_NEMVE Predicted protein OS=Nematostella vectensis OX=45351 GN=v1g208073 PE=4 SV=1
0.502405	0.390503	-0.766806	0.0718517	0.697388	-0.817329	0.927332	0.390503	0.0718517	-0.318651	0.312326	A7SC24	Predicted protein OS=Nematostella vectensis OX=45351 GN=v1g244232 PE=3 SV=1	>tr|A7SC24|A7SC24_NEMVE Predicted protein OS=Nematostella vectensis OX=45351 GN=v1g244232 PE=3 SV=1
2.03982	2.22016	-1.37483	1.56944	2.22201	0.545284	0.721993	2.03982	1.56944	-0.470379	0.211055	A7S3B3	Predicted protein OS=Nematostella vectensis OX=45351 GN=v1g165941 PE=3 SV=1	>tr|A7S3B3|A7S3B3_NEMVE Predicted protein OS=Nematostella vectensis OX=45351 GN=v1g165941 PE=3 SV=1
0.70775	1.80617	-1.67933	0.411062	1.03345	-1.84748	0.775294	0.70775	0.411062	-0.296688	0.328562	A7RMC7	Predicted protein OS=Nematostella vectensis OX=45351 GN=v1g179729 PE=4 SV=1	>tr|A7RMC7|A7RMC7_NEMVE Predicted protein OS=Nematostella vectensis OX=45351 GN=v1g179729 PE=4 SV=1
1.66211	1.77214	1.69206	1.42433	1.81121	1.62795	0.493754	1.69206	1.62795	-0.0641117	0.486786	A7SJB4	Predicted protein OS=Nematostella vectensis OX=45351 GN=v1g190378 PE=4 SV=1	>tr|A7SJB4|A7SJB4_NEMVE Predicted protein OS=Nematostella vectensis OX=45351 GN=v1g190378 PE=4 SV=1
0.421482	1.52691	-1.83485	0.973928	0.966692	-1.37384	0.910382	0.421482	0.966692	0.54521	0.120826	A7RIR9	Predicted protein OS=Nematostella vectensis OX=45351 GN=v1g238595 PE=4 SV=1	>tr|A7RIR9|A7RIR9_NEMVE Predicted protein OS=Nematostella vectensis OX=45351 GN=v1g238595 PE=4 SV=1
2.24739	2.51829	3.99379	2.01977	2.20788	4.08794	0.870962	2.51829	2.20788	-0.310413	0.318376	A7RTT9	Predicted protein OS=Nematostella vectensis OX=45351 GN=v1g202054 PE=4 SV=1	>tr|A7RTT9|A7RTT9_NEMVE Predicted protein OS=Nematostella vectensis OX=45351 GN=v1g202054 PE=4 SV=1
6.92298	7.10592	10.4658	8.36319	7.24338	10.6114	0.724507	7.10592	8.36319	1.25726	0.00620209	A7SES9	40S ribosomal protein S20 OS=Nematostella vectensis OX=45351 GN=v1g188999 PE=3 SV=1	>tr|A7SES9|A7SES9_NEMVE 40S ribosomal protein S20 OS=Nematostella vectensis OX=45351 GN=v1g188999 PE=3 SV=1
0.0182648	0.467226	1.70647	-0.0923061	0.346104	1.49456	0.84122	0.467226	0.346104	-0.121122	0.467667	A7SNG6	Predicted protein OS=Nematostella vectensis OX=45351 GN=v1g124869 PE=3 SV=1	>tr|A7SNG6|A7SNG6_NEMVE Predicted protein OS=Nematostella vectensis OX=45351 GN=v1g124869 PE=3 SV=1
-3.90346	0.0400372	2.43549	-0.0969086	0.0261078	2.79385	0.541384	0.0400372	0.0261078	-0.0139294	0.449537	A7S2L7	Predicted protein OS=Nematostella vectensis OX=45351 GN=v1g242423 PE=4 SV=1	>tr|A7S2L7|A7S2L7_NEMVE Predicted protein OS=Nematostella vectensis OX=45351 GN=v1g242423 PE=4 SV=1
1.42586	2.13544	1.02835	1.28226	2.08557	0.549419	0.704098	1.42586	1.28226	-0.143606	0.449236	A7RRI1	Predicted protein (Fragment) OS=Nematostella vectensis OX=45351 GN=v1g90876 PE=3 SV=1	>tr|A7RRI1|A7RRI1_NEMVE Predicted protein (Fragment) OS=Nematostella vectensis OX=45351 GN=v1g90876 PE=3 SV=1
2.38454	2.71166	2.637	2.22493	2.4051	1.34307	0.162095	2.637	2.22493	-0.412062	0.247534	A7RS81	Predicted protein OS=Nematostella vectensis OX=45351 GN=v1g240344 PE=4 SV=1	>tr|A7RS81|A7RS81_NEMVE Predicted protein OS=Nematostella vectensis OX=45351 GN=v1g240344 PE=4 SV=1
-0.597618	-0.894575	0.868967	-0.232744	-0.31534	0.369766	0.81279	-0.597618	-0.232744	0.364874	0.202101	A7SPN2	Predicted protein OS=Nematostella vectensis OX=45351 GN=v1g230662 PE=4 SV=1	>tr|A7SPN2|A7SPN2_NEMVE Predicted protein OS=Nematostella vectensis OX=45351 GN=v1g230662 PE=4 SV=1
0.0171375	0.659893	-0.0520248	-1.15149	-0.490713	-0.371134	0.0570688	0.0171375	-0.490713	-0.507851	0.189379	A7RI26	Predicted protein (Fragment) OS=Nematostella vectensis OX=45351 GN=v1g82242 PE=3 SV=1	>tr|A7RI26|A7RI26_NEMVE Predicted protein (Fragment) OS=Nematostella vectensis OX=45351 GN=v1g82242 PE=3 SV=1
2.65705	2.27602	2.33476	2.49329	2.447	2.42162	0.807189	2.33476	2.447	0.112236	0.358523	A7SVJ7	Predicted protein OS=Nematostella vectensis OX=45351 GN=v1g247647 PE=4 SV=1	>tr|A7SVJ7|A7SVJ7_NEMVE Predicted protein OS=Nematostella vectensis OX=45351 GN=v1g247647 PE=4 SV=1
1.60386	1.813	1.95047	1.33786	1.17063	1.44136	0.0209756	1.813	1.33786	-0.475143	0.208221	A7SGR6	Predicted protein OS=Nematostella vectensis OX=45351 GN=v1g237252 PE=4 SV=1	>tr|A7SGR6|A7SGR6_NEMVE Predicted protein OS=Nematostella vectensis OX=45351 GN=v1g237252 PE=4 SV=1
2.27134	2.09455	2.16263	1.25128	2.01592	1.34381	0.0604129	2.16263	1.34381	-0.818827	0.0639141	A7S5T2	Predicted protein OS=Nematostella vectensis OX=45351 GN=v1g243058 PE=4 SV=1	>tr|A7S5T2|A7S5T2_NEMVE Predicted protein OS=Nematostella vectensis OX=45351 GN=v1g243058 PE=4 SV=1
3.08644	3.15367	3.97272	3.15463	3.09005	4.29297	0.833775	3.15367	3.15463	0.000968933	0.438549	A7SNQ5	Predicted protein OS=Nematostella vectensis OX=45351 GN=v1g237392 PE=4 SV=1	>tr|A7SNQ5|A7SNQ5_NEMVE Predicted protein OS=Nematostella vectensis OX=45351 GN=v1g237392 PE=4 SV=1
2.96131	3.76463	2.96699	2.92008	3.51974	3.2606	0.994118	2.96699	3.2606	0.293606	0.24163	A7RZ15	Predicted protein OS=Nematostella vectensis OX=45351 GN=v1g164373 PE=3 SV=1	>tr|A7RZ15|A7RZ15_NEMVE Predicted protein OS=Nematostella vectensis OX=45351 GN=v1g164373 PE=3 SV=1
3.31669	3.19777	1.55983	3.1087	2.46647	0.990759	0.583959	3.19777	2.46647	-0.731298	0.0898186	A7T2W5	Predicted protein OS=Nematostella vectensis OX=45351 GN=v1g248632 PE=4 SV=1	>tr|A7T2W5|A7T2W5_NEMVE Predicted protein OS=Nematostella vectensis OX=45351 GN=v1g248632 PE=4 SV=1
0.314899	0.094738	1.54325	-0.241171	0.124413	1.3344	0.727487	0.314899	0.124413	-0.190487	0.411201	A7SQI3	Predicted protein (Fragment) OS=Nematostella vectensis OX=45351 GN=v1g127599 PE=3 SV=1	>tr|A7SQI3|A7SQI3_NEMVE Predicted protein (Fragment) OS=Nematostella vectensis OX=45351 GN=v1g127599 PE=3 SV=1
1.60771	1.60242	2.57785	1.50013	1.16215	2.16289	0.504018	1.60771	1.50013	-0.10758	0.478804	A7RRV1	Predicted protein OS=Nematostella vectensis OX=45351 GN=v1g90946 PE=3 SV=1	>tr|A7RRV1|A7RRV1_NEMVE Predicted protein OS=Nematostella vectensis OX=45351 GN=v1g90946 PE=3 SV=1
0.264141	0.840588	-0.944824	1.67831	1.18245	0.112747	0.251419	0.264141	1.18245	0.918308	0.030914	A7S573	Predicted protein OS=Nematostella vectensis OX=45351 GN=v1g242949 PE=4 SV=1	>tr|A7S573|A7S573_NEMVE Predicted protein OS=Nematostella vectensis OX=45351 GN=v1g242949 PE=4 SV=1
1.66932	1.86261	0.469999	2.06528	1.15171	-0.071207	0.725264	1.66932	1.15171	-0.517603	0.18397	A7T8H9	RNA helicase (Fragment) OS=Nematostella vectensis OX=45351 GN=v1g782 PE=3 SV=1	>tr|A7T8H9|A7T8H9_NEMVE RNA helicase (Fragment) OS=Nematostella vectensis OX=45351 GN=v1g782 PE=3 SV=1
3.07881	3.81181	4.36544	2.8067	2.78251	3.89168	0.320421	3.81181	2.8067	-1.00511	0.0282198	A7S8I6	Ferritin OS=Nematostella vectensis OX=45351 GN=v1g235103 PE=3 SV=1	>tr|A7S8I6|A7S8I6_NEMVE Ferritin OS=Nematostella vectensis OX=45351 GN=v1g235103 PE=3 SV=1
-0.173689	-0.398663	1.99608	-1.04774	-0.679066	3.20265	0.991643	-0.173689	-0.679066	-0.505377	0.190766	A7RRA0	Predicted protein (Fragment) OS=Nematostella vectensis OX=45351 GN=v1g90769 PE=4 SV=1	>tr|A7RRA0|A7RRA0_NEMVE Predicted protein (Fragment) OS=Nematostella vectensis OX=45351 GN=v1g90769 PE=4 SV=1
1.89876	2.69541	1.95611	2.41288	2.59158	1.88906	0.74776	1.95611	2.41288	0.45677	0.157272	A7RL59	Predicted protein OS=Nematostella vectensis OX=45351 GN=v1g239058 PE=3 SV=1	>tr|A7RL59|A7RL59_NEMVE Predicted protein OS=Nematostella vectensis OX=45351 GN=v1g239058 PE=3 SV=1
-0.407122	-0.485435	1.57951	0.502441	0.112448	1.69487	0.548506	-0.407122	0.502441	0.909563	0.0320705	A7RSE7	Predicted protein OS=Nematostella vectensis OX=45351 GN=v1g181456 PE=3 SV=1	>tr|A7RSE7|A7RSE7_NEMVE Predicted protein OS=Nematostella vectensis OX=45351 GN=v1g181456 PE=3 SV=1
2.46079	2.25118	2.91181	1.76968	2.17766	2.63594	0.335589	2.46079	2.17766	-0.283131	0.338751	A7S8I4	Predicted protein OS=Nematostella vectensis OX=45351 GN=v1g167750 PE=3 SV=1	>tr|A7S8I4|A7S8I4_NEMVE Predicted protein OS=Nematostella vectensis OX=45351 GN=v1g167750 PE=3 SV=1
2.25622	2.56868	2.54669	2.7667	2.24751	2.84137	0.48938	2.54669	2.7667	0.220013	0.286495	A7SK96	40S ribosomal protein S12 OS=Nematostella vectensis OX=45351 GN=v1g171532 PE=3 SV=1	>tr|A7SK96|A7SK96_NEMVE 40S ribosomal protein S12 OS=Nematostella vectensis OX=45351 GN=v1g171532 PE=3 SV=1
0.92638	1.54586	2.53511	1.68093	1.58738	2.98496	0.557813	1.54586	1.68093	0.135069	0.342723	A7RN21	Pre-mRNA-splicing factor 38 OS=Nematostella vectensis OX=45351 GN=v1g199548 PE=3 SV=1	>tr|A7RN21|A7RN21_NEMVE Pre-mRNA-splicing factor 38 OS=Nematostella vectensis OX=45351 GN=v1g199548 PE=3 SV=1
2.07771	2.49697	1.8186	1.67446	2.11983	1.91976	0.391508	2.07771	1.91976	-0.157959	0.437525	A7SSE4	Predicted protein OS=Nematostella vectensis OX=45351 GN=v1g237474 PE=3 SV=1	>tr|A7SSE4|A7SSE4_NEMVE Predicted protein OS=Nematostella vectensis OX=45351 GN=v1g237474 PE=3 SV=1
2.61067	2.40128	2.21581	2.56937	2.24157	2.48586	0.88593	2.40128	2.48586	0.0845852	0.377984	A7RRM2	Predicted protein OS=Nematostella vectensis OX=45351 GN=v1g236569 PE=4 SV=1	>tr|A7RRM2|A7RRM2_NEMVE Predicted protein OS=Nematostella vectensis OX=45351 GN=v1g236569 PE=4 SV=1
1.2863	0.884989	1.89429	0.512667	1.34115	1.31088	0.494134	1.2863	1.31088	0.0245857	0.42123	A7RPW5	SUMO-activating enzyme subunit OS=Nematostella vectensis OX=45351 GN=v1g161397 PE=3 SV=1	>tr|A7RPW5|A7RPW5_NEMVE SUMO-activating enzyme subunit OS=Nematostella vectensis OX=45351 GN=v1g161397 PE=3 SV=1
1.37035	1.58345	1.58019	1.20061	1.38226	1.17715	0.054431	1.58019	1.20061	-0.379581	0.269224	A7SVC7	Predicted protein OS=Nematostella vectensis OX=45351 GN=v1g247626 PE=4 SV=1	>tr|A7SVC7|A7SVC7_NEMVE Predicted protein OS=Nematostella vectensis OX=45351 GN=v1g247626 PE=4 SV=1
1.97282	2.06791	2.21809	1.64162	1.76227	0.969509	0.0706076	2.06791	1.64162	-0.426287	0.238337	A7SPM9	Methionine--tRNA ligase, cytoplasmic (Fragment) OS=Nematostella vectensis OX=45351 GN=v1g10320 PE=3 SV=1	>tr|A7SPM9|A7SPM9_NEMVE Methionine--tRNA ligase, cytoplasmic (Fragment) OS=Nematostella vectensis OX=45351 GN=v1g10320 PE=3 SV=1
-0.607336	-0.651384	0.0818996	-1.62694	-1.26417	-0.379841	0.187761	-0.607336	-1.26417	-0.656832	0.117415	A7RWD1	Predicted protein OS=Nematostella vectensis OX=45351 GN=v1g203127 PE=3 SV=1	>tr|A7RWD1|A7RWD1_NEMVE Predicted protein OS=Nematostella vectensis OX=45351 GN=v1g203127 PE=3 SV=1
3.19899	3.20066	4.48131	3.1253	3.05444	4.27955	0.821401	3.20066	3.1253	-0.0753632	0.495165	A7SHS1	Predicted protein OS=Nematostella vectensis OX=45351 GN=v1g118846 PE=3 SV=1	>tr|A7SHS1|A7SHS1_NEMVE Predicted protein OS=Nematostella vectensis OX=45351 GN=v1g118846 PE=3 SV=1
3.35789	3.44584	1.76712	2.50246	3.08012	1.8154	0.583645	3.35789	2.50246	-0.855434	0.0549814	A7RG79	Predicted protein OS=Nematostella vectensis OX=45351 GN=v1g158216 PE=4 SV=1	>tr|A7RG79|A7RG79_NEMVE Predicted protein OS=Nematostella vectensis OX=45351 GN=v1g158216 PE=4 SV=1
2.20342	1.67094	1.65518	1.45829	1.75678	1.3642	0.215652	1.67094	1.45829	-0.212656	0.39348	A7SE67	Predicted protein OS=Nematostella vectensis OX=45351 GN=v1g115087 PE=3 SV=1	>tr|A7SE67|A7SE67_NEMVE Predicted protein OS=Nematostella vectensis OX=45351 GN=v1g115087 PE=3 SV=1
0.316908	0.772915	2.82552	1.03219	0.850754	2.81107	0.806729	0.772915	1.03219	0.259277	0.262073	A7SAB5	Predicted protein (Fragment) OS=Nematostella vectensis OX=45351 GN=v1g110766 PE=3 SV=1	>tr|A7SAB5|A7SAB5_NEMVE Predicted protein (Fragment) OS=Nematostella vectensis OX=45351 GN=v1g110766 PE=3 SV=1
4.0576	3.92182	0.414396	3.44927	3.88623	0.261692	0.88004	3.92182	3.44927	-0.472551	0.20976	A7S5W3	Dolichyl-diphosphooligosaccharide--protein glycosyltransferase 48 kDa subunit OS=Nematostella vectensis OX=45351 GN=v1g186036 PE=3 SV=1	>tr|A7S5W3|A7S5W3_NEMVE Dolichyl-diphosphooligosaccharide--protein glycosyltransferase 48 kDa subunit OS=Nematostella vectensis OX=45351 GN=v1g186036 PE=3 SV=1
3.07969	3.03281	3.8279	3.29339	3.44262	3.84805	0.522212	3.07969	3.44262	0.362932	0.203124	A7RMI4	Predicted protein OS=Nematostella vectensis OX=45351 GN=v1g199295 PE=3 SV=1	>tr|A7RMI4|A7RMI4_NEMVE Predicted protein OS=Nematostella vectensis OX=45351 GN=v1g199295 PE=3 SV=1
3.73249	3.54788	4.07661	4.24462	3.91704	3.79601	0.38368	3.73249	3.91704	0.184547	0.309443	A7RI32	Predicted protein OS=Nematostella vectensis OX=45351 GN=v1g178189 PE=4 SV=1	>tr|A7RI32|A7RI32_NEMVE Predicted protein OS=Nematostella vectensis OX=45351 GN=v1g178189 PE=4 SV=1
0.933533	1.19506	1.59296	0.968555	0.910007	1.66805	0.859911	1.19506	0.968555	-0.226509	0.382514	A7RZR3	Predicted protein (Fragment) OS=Nematostella vectensis OX=45351 GN=v1g99329 PE=4 SV=1	>tr|A7RZR3|A7RZR3_NEMVE Predicted protein (Fragment) OS=Nematostella vectensis OX=45351 GN=v1g99329 PE=4 SV=1
-1.88765	-1.07865	-0.621063	-1.73542	-1.70041	-1.08904	0.503537	-1.07865	-1.70041	-0.621763	0.132307	A7RMB6	Predicted protein OS=Nematostella vectensis OX=45351 GN=v1g199225 PE=4 SV=1	>tr|A7RMB6|A7RMB6_NEMVE Predicted protein OS=Nematostella vectensis OX=45351 GN=v1g199225 PE=4 SV=1
0.0948582	0.837799	2.18834	0.754541	0.536566	1.72401	0.962906	0.837799	0.754541	-0.0832577	0.498843	A7S7H8	Predicted protein OS=Nematostella vectensis OX=45351 GN=v1g243380 PE=3 SV=1	>tr|A7S7H8|A7S7H8_NEMVE Predicted protein OS=Nematostella vectensis OX=45351 GN=v1g243380 PE=3 SV=1
1.15176	0.95402	0.315481	1.11107	0.932423	-0.0223751	0.773418	0.95402	0.932423	-0.0215969	0.455208	A7S739	RING-type E3 ubiquitin transferase (Fragment) OS=Nematostella vectensis OX=45351 GN=v1g226911 PE=4 SV=1	>tr|A7S739|A7S739_NEMVE RING-type E3 ubiquitin transferase (Fragment) OS=Nematostella vectensis OX=45351 GN=v1g226911 PE=4 SV=1
1.43554	2.23585	0.340361	1.87786	2.19727	0.293724	0.889614	1.43554	1.87786	0.442324	0.16385	A7RQD2	Dolichyl-diphosphooligosaccharide--protein glycotransferase OS=Nematostella vectensis OX=45351 GN=v1g180767 PE=3 SV=1	>tr|A7RQD2|A7RQD2_NEMVE Dolichyl-diphosphooligosaccharide--protein glycotransferase OS=Nematostella vectensis OX=45351 GN=v1g180767 PE=3 SV=1
1.50389	1.59798	-2.86681	1.90838	1.74436	0.0424061	0.508142	1.50389	1.74436	0.240475	0.273634	A7SMW8	Predicted protein OS=Nematostella vectensis OX=45351 GN=v1g191466 PE=4 SV=1	>tr|A7SMW8|A7SMW8_NEMVE Predicted protein OS=Nematostella vectensis OX=45351 GN=v1g191466 PE=4 SV=1
2.17229	2.03712	3.77465	2.12597	1.92292	3.70598	0.927893	2.17229	2.12597	-0.0463257	0.473554	A7SX50	Predicted protein OS=Nematostella vectensis OX=45351 GN=v1g236044 PE=4 SV=1	>tr|A7SX50|A7SX50_NEMVE Predicted protein OS=Nematostella vectensis OX=45351 GN=v1g236044 PE=4 SV=1
-0.0981045	0.151564	1.28185	-0.497391	0.84276	1.94267	0.719364	0.151564	0.84276	0.691196	0.0744457	A7RVM2	Predicted protein OS=Nematostella vectensis OX=45351 GN=v1g163220 PE=3 SV=1	>tr|A7RVM2|A7RVM2_NEMVE Predicted protein OS=Nematostella vectensis OX=45351 GN=v1g163220 PE=3 SV=1
3.99117	3.96046	4.44131	3.62832	3.87147	4.19513	0.361549	3.99117	3.87147	-0.119692	0.468842	A7SYC2	Predicted protein (Fragment) OS=Nematostella vectensis OX=45351 GN=v1g72086 PE=4 SV=1	>tr|A7SYC2|A7SYC2_NEMVE Predicted protein (Fragment) OS=Nematostella vectensis OX=45351 GN=v1g72086 PE=4 SV=1
2.52802	2.52537	2.9831	2.49468	2.56961	2.86607	0.861179	2.52802	2.56961	0.0415974	0.408847	A7RFY9	Predicted protein (Fragment) OS=Nematostella vectensis OX=45351 GN=v1g80242 PE=4 SV=1	>tr|A7RFY9|A7RFY9_NEMVE Predicted protein (Fragment) OS=Nematostella vectensis OX=45351 GN=v1g80242 PE=4 SV=1
3.54465	4.33008	3.23888	3.61057	3.62111	3.24058	0.572484	3.54465	3.61057	0.0659256	0.391298	A7SEM2	Predicted protein OS=Nematostella vectensis OX=45351 GN=v1g211081 PE=3 SV=1	>tr|A7SEM2|A7SEM2_NEMVE Predicted protein OS=Nematostella vectensis OX=45351 GN=v1g211081 PE=3 SV=1
0.637924	0.925861	1.44774	1.01996	1.22854	0.932814	0.833768	0.925861	1.01996	0.094099	0.37125	A7RF73	26S proteasome non-ATPase regulatory subunit 13 OS=Nematostella vectensis OX=45351 GN=v1g79078 PE=3 SV=1	>tr|A7RF73|A7RF73_NEMVE 26S proteasome non-ATPase regulatory subunit 13 OS=Nematostella vectensis OX=45351 GN=v1g79078 PE=3 SV=1
3.74654	3.53048	4.69184	3.94207	3.47858	4.2322	0.813775	3.74654	3.94207	0.195526	0.302253	A7SUX0	Predicted protein OS=Nematostella vectensis OX=45351 GN=v1g247556 PE=4 SV=1	>tr|A7SUX0|A7SUX0_NEMVE Predicted protein OS=Nematostella vectensis OX=45351 GN=v1g247556 PE=4 SV=1
1.91253	2.37464	3.29284	2.02292	1.88367	2.91456	0.651177	2.37464	2.02292	-0.351723	0.288559	A7SP47	Predicted protein (Fragment) OS=Nematostella vectensis OX=45351 GN=v1g125694 PE=3 SV=1	>tr|A7SP47|A7SP47_NEMVE Predicted protein (Fragment) OS=Nematostella vectensis OX=45351 GN=v1g125694 PE=3 SV=1
3.04673	2.80798	3.42622	2.46818	2.69227	3.14569	0.292894	3.04673	2.69227	-0.354462	0.28663	A7SNN9	Queuosine salvage protein OS=Nematostella vectensis OX=45351 GN=v1g230591 PE=3 SV=1	>sp|A7SNN9|QSPP_NEMVE Queuosine salvage protein OS=Nematostella vectensis OX=45351 GN=v1g230591 PE=3 SV=1
-2.47532	-1.0669	0.337248	-1.22524	-1.85399	0.335629	0.889662	-1.0669	-1.22524	-0.15834	0.437214	A7RSK2	Predicted protein OS=Nematostella vectensis OX=45351 GN=v1g240405 PE=4 SV=1	>tr|A7RSK2|A7RSK2_NEMVE Predicted protein OS=Nematostella vectensis OX=45351 GN=v1g240405 PE=4 SV=1
1.47002	1.67576	-0.70141	1.31632	1.72074	-0.455078	0.966027	1.47002	1.31632	-0.153692	0.441001	A7SJV2	Predicted protein (Fragment) OS=Nematostella vectensis OX=45351 GN=v1g120897 PE=3 SV=1	>tr|A7SJV2|A7SJV2_NEMVE Predicted protein (Fragment) OS=Nematostella vectensis OX=45351 GN=v1g120897 PE=3 SV=1
-0.345266	-0.299683	1.98213	-2.43513	-3.33435	1.78371	0.36915	-0.299683	-2.43513	-2.13545	1.10219e-05	A7S026	Predicted protein OS=Nematostella vectensis OX=45351 GN=v1g164768 PE=3 SV=1	>tr|A7S026|A7S026_NEMVE Predicted protein OS=Nematostella vectensis OX=45351 GN=v1g164768 PE=3 SV=1
-0.44038	0.209892	1.35858	-0.777275	-0.35186	1.26412	0.705197	0.209892	-0.35186	-0.561752	0.160706	A7SWL2	Predicted protein OS=Nematostella vectensis OX=45351 GN=v1g247826 PE=4 SV=1	>tr|A7SWL2|A7SWL2_NEMVE Predicted protein OS=Nematostella vectensis OX=45351 GN=v1g247826 PE=4 SV=1
-1.77664	-1.59333	-0.72304	-1.54692	-1.01566	-0.504904	0.483231	-1.59333	-1.01566	0.577679	0.109069	A7SMK3	Predicted protein OS=Nematostella vectensis OX=45351 GN=v1g214571 PE=4 SV=1	>tr|A7SMK3|A7SMK3_NEMVE Predicted protein OS=Nematostella vectensis OX=45351 GN=v1g214571 PE=4 SV=1
1.87246	1.70744	2.44368	1.53613	1.96518	2.32084	0.843165	1.87246	1.96518	0.0927181	0.372225	A7RWL5	Predicted protein (Fragment) OS=Nematostella vectensis OX=45351 GN=v1g96019 PE=4 SV=1	>tr|A7RWL5|A7RWL5_NEMVE Predicted protein (Fragment) OS=Nematostella vectensis OX=45351 GN=v1g96019 PE=4 SV=1
-1.79352	-0.818018	1.50419	0.457943	-0.570143	2.07875	0.456888	-0.818018	0.457943	1.27596	0.00561683	A7RSF0	60S ribosomal protein L17 OS=Nematostella vectensis OX=45351 GN=v1g162224 PE=3 SV=1	>tr|A7RSF0|A7RSF0_NEMVE 60S ribosomal protein L17 OS=Nematostella vectensis OX=45351 GN=v1g162224 PE=3 SV=1
-0.243063	-0.386751	1.66724	2.08257	-0.454271	2.45279	0.419366	-0.243063	2.08257	2.32563	3.47343e-06	A7RJJ7	40S ribosomal protein S2 OS=Nematostella vectensis OX=45351 GN=v1g178799 PE=3 SV=1	>tr|A7RJJ7|A7RJJ7_NEMVE 40S ribosomal protein S2 OS=Nematostella vectensis OX=45351 GN=v1g178799 PE=3 SV=1
2.56966	2.32535	1.32449	2.61173	2.73155	1.91781	0.490299	2.32535	2.61173	0.286386	0.245856	A7SMN7	Predicted protein OS=Nematostella vectensis OX=45351 GN=v1g172175 PE=4 SV=1	>tr|A7SMN7|A7SMN7_NEMVE Predicted protein OS=Nematostella vectensis OX=45351 GN=v1g172175 PE=4 SV=1
1.85083	2.13805	2.42812	1.7016	2.0283	2.19172	0.49518	2.13805	2.0283	-0.109755	0.477015	A7SWC7	Calcium uniporter protein OS=Nematostella vectensis OX=45351 GN=v1g227549 PE=3 SV=1	>tr|A7SWC7|A7SWC7_NEMVE Calcium uniporter protein OS=Nematostella vectensis OX=45351 GN=v1g227549 PE=3 SV=1
2.74122	5.87565	2.62141	1.68712	1.66402	1.35934	0.111892	2.74122	1.66402	-1.0772	0.0198636	A7RUR9	Predicted protein (Fragment) OS=Nematostella vectensis OX=45351 GN=v1g94209 PE=4 SV=1	>tr|A7RUR9|A7RUR9_NEMVE Predicted protein (Fragment) OS=Nematostella vectensis OX=45351 GN=v1g94209 PE=4 SV=1
0.525019	-0.188311	4.09796	1.75472	0.978552	4.15077	0.643523	0.525019	1.75472	1.2297	0.00716321	A7SU78	Predicted protein OS=Nematostella vectensis OX=45351 GN=v1g237519 PE=3 SV=1	>tr|A7SU78|A7SU78_NEMVE Predicted protein OS=Nematostella vectensis OX=45351 GN=v1g237519 PE=3 SV=1
0.588339	0.811163	1.30243	0.659561	1.05627	1.18947	0.810183	0.811163	1.05627	0.245106	0.270763	A7SQD4	Predicted protein (Fragment) OS=Nematostella vectensis OX=45351 GN=v1g215773 PE=4 SV=1	>tr|A7SQD4|A7SQD4_NEMVE Predicted protein (Fragment) OS=Nematostella vectensis OX=45351 GN=v1g215773 PE=4 SV=1
2.03657	1.89808	2.71093	2.1417	1.95925	2.71359	0.875974	2.03657	2.1417	0.105133	0.36349	A7SHJ8	Predicted protein OS=Nematostella vectensis OX=45351 GN=v1g212385 PE=4 SV=1	>tr|A7SHJ8|A7SHJ8_NEMVE Predicted protein OS=Nematostella vectensis OX=45351 GN=v1g212385 PE=4 SV=1
-1.23053	-1.54666	1.26708	-1.04034	-1.40519	1.21095	0.943085	-1.23053	-1.04034	0.190186	0.305741	A7RWH9	Oxysterol-binding protein OS=Nematostella vectensis OX=45351 GN=v1g163524 PE=3 SV=1	>tr|A7RWH9|A7RWH9_NEMVE Oxysterol-binding protein OS=Nematostella vectensis OX=45351 GN=v1g163524 PE=3 SV=1
1.61602	0.826128	-3.02465	1.35883	1.84612	-5.53534	0.844309	0.826128	1.35883	0.532703	0.125584	A7SW65	Predicted protein OS=Nematostella vectensis OX=45351 GN=v1g231022 PE=4 SV=1	>tr|A7SW65|A7SW65_NEMVE Predicted protein OS=Nematostella vectensis OX=45351 GN=v1g231022 PE=4 SV=1
4.87728	1.54129	7.74968	5.14428	4.50245	7.69694	0.631569	4.87728	5.14428	0.267	0.257398	A7T856	40S ribosomal protein S28 (Fragment) OS=Nematostella vectensis OX=45351 GN=v1g149719 PE=3 SV=1	>tr|A7T856|A7T856_NEMVE 40S ribosomal protein S28 (Fragment) OS=Nematostella vectensis OX=45351 GN=v1g149719 PE=3 SV=1
-0.547016	-0.864288	-0.819508	-1.66628	-0.872589	-0.399155	0.571254	-0.819508	-0.872589	-0.0530815	0.478577	A7S2Z6	Predicted protein OS=Nematostella vectensis OX=45351 GN=v1g165791 PE=4 SV=1	>tr|A7S2Z6|A7S2Z6_NEMVE Predicted protein OS=Nematostella vectensis OX=45351 GN=v1g165791 PE=4 SV=1
-2.62063	-3.85943	-2.73448	-4.00451	-4.20461	-3.73886	0.0946065	-2.73448	-4.00451	-1.27003	0.00704435	A7T1R9	Predicted protein (Fragment) OS=Nematostella vectensis OX=45351 GN=v1g42419 PE=4 SV=1	>tr|A7T1R9|A7T1R9_NEMVE Predicted protein (Fragment) OS=Nematostella vectensis OX=45351 GN=v1g42419 PE=4 SV=1
1.20257	0.953646	1.07669	1.59406	1.31626	1.18245	0.111711	1.07669	1.31626	0.239569	0.274197	A7RY71	Predicted protein OS=Nematostella vectensis OX=45351 GN=v1g241497 PE=3 SV=1	>tr|A7RY71|A7RY71_NEMVE Predicted protein OS=Nematostella vectensis OX=45351 GN=v1g241497 PE=3 SV=1
0.202412	0.0696011	-1.2374	-0.464979	0.103153	-2.96712	0.494411	0.0696011	-0.464979	-0.53458	0.174787	A7SGK7	Oxoglutarate dehydrogenase (succinyl-transferring) OS=Nematostella vectensis OX=45351 GN=v1g189628 PE=3 SV=1	>tr|A7SGK7|A7SGK7_NEMVE Oxoglutarate dehydrogenase (succinyl-transferring) OS=Nematostella vectensis OX=45351 GN=v1g189628 PE=3 SV=1
4.74495	4.48623	3.94035	4.61952	4.54073	4.04063	0.975423	4.48623	4.54073	0.0544949	0.399518	A7SCK6	Predicted protein OS=Nematostella vectensis OX=45351 GN=v1g244319 PE=4 SV=1	>tr|A7SCK6|A7SCK6_NEMVE Predicted protein OS=Nematostella vectensis OX=45351 GN=v1g244319 PE=4 SV=1
-2.68501	-3.38864	1.49153	-2.73249	-2.66016	0.338017	0.935492	-2.68501	-2.66016	0.0248432	0.421042	A7S1F7	[Phosphatase 2A protein]-leucine-carboxy methyltransferase 1 (Fragment) OS=Nematostella vectensis OX=45351 GN=v1g100718 PE=3 SV=1	>tr|A7S1F7|A7S1F7_NEMVE [Phosphatase 2A protein]-leucine-carboxy methyltransferase 1 (Fragment) OS=Nematostella vectensis OX=45351 GN=v1g100718 PE=3 SV=1
1.49426	1.4048	2.7224	2.28296	2.13343	2.55517	0.366784	1.49426	2.28296	0.788702	0.0520255	A7SZN8	26S proteasome non-ATPase regulatory subunit 6 OS=Nematostella vectensis OX=45351 GN=v1g195005 PE=3 SV=1	>tr|A7SZN8|A7SZN8_NEMVE 26S proteasome non-ATPase regulatory subunit 6 OS=Nematostella vectensis OX=45351 GN=v1g195005 PE=3 SV=1
1.5034	5.52943	5.13105	1.8174	2.09441	2.9025	0.248537	5.13105	2.09441	-3.03664	5.13554e-10	A7SSR2	Predicted protein OS=Nematostella vectensis OX=45351 GN=v1g173950 PE=3 SV=1	>tr|A7SSR2|A7SSR2_NEMVE Predicted protein OS=Nematostella vectensis OX=45351 GN=v1g173950 PE=3 SV=1
2.53098	2.1778	2.96234	2.53452	2.51412	3.12436	0.609678	2.53098	2.53452	0.00354004	0.436657	A7SNX3	Predicted protein OS=Nematostella vectensis OX=45351 GN=v1g191864 PE=4 SV=1	>tr|A7SNX3|A7SNX3_NEMVE Predicted protein OS=Nematostella vectensis OX=45351 GN=v1g191864 PE=4 SV=1
2.68134	2.78265	2.24594	2.65572	2.99001	2.18328	0.896356	2.68134	2.65572	-0.0256138	0.458183	A7SU34	Predicted protein OS=Nematostella vectensis OX=45351 GN=v1g193553 PE=3 SV=1	>tr|A7SU34|A7SU34_NEMVE Predicted protein OS=Nematostella vectensis OX=45351 GN=v1g193553 PE=3 SV=1
0.342899	-0.0760288	1.02716	-0.375845	-0.012846	0.664381	0.486292	0.342899	-0.012846	-0.355745	0.285727	A7SUH3	Allantoate amidinohydrolase OS=Nematostella vectensis OX=45351 GN=v1g235970 PE=3 SV=1	>tr|A7SUH3|A7SUH3_NEMVE Allantoate amidinohydrolase OS=Nematostella vectensis OX=45351 GN=v1g235970 PE=3 SV=1
2.01708	1.97844	2.46439	2.27096	2.04143	2.35359	0.724695	2.01708	2.27096	0.25388	0.265366	A7T170	Predicted protein OS=Nematostella vectensis OX=45351 GN=v1g141408 PE=4 SV=1	>tr|A7T170|A7T170_NEMVE Predicted protein OS=Nematostella vectensis OX=45351 GN=v1g141408 PE=4 SV=1
2.18761	2.24848	2.80985	2.14101	1.67727	2.14641	0.165094	2.24848	2.14101	-0.107471	0.478894	A7SYB5	Predicted protein (Fragment) OS=Nematostella vectensis OX=45351 GN=v1g194745 PE=4 SV=1	>tr|A7SYB5|A7SYB5_NEMVE Predicted protein (Fragment) OS=Nematostella vectensis OX=45351 GN=v1g194745 PE=4 SV=1
2.12754	2.34423	1.56324	1.72515	2.13238	1.71172	0.596901	2.12754	1.72515	-0.402397	0.253889	A7RG04	Predicted protein OS=Nematostella vectensis OX=45351 GN=v1g177378 PE=4 SV=1	>tr|A7RG04|A7RG04_NEMVE Predicted protein OS=Nematostella vectensis OX=45351 GN=v1g177378 PE=4 SV=1
-0.138416	0.493721	2.38326	-0.63879	0.0504589	2.02706	0.713988	0.493721	0.0504589	-0.443262	0.227611	A7SNG2	Non-specific serine/threonine protein kinase (Fragment) OS=Nematostella vectensis OX=45351 GN=v1g12115 PE=3 SV=1	>tr|A7SNG2|A7SNG2_NEMVE Non-specific serine/threonine protein kinase (Fragment) OS=Nematostella vectensis OX=45351 GN=v1g12115 PE=3 SV=1
2.26712	2.30976	0.0972939	2.28411	2.61213	0.376455	0.852999	2.26712	2.28411	0.0169849	0.426789	A7T8I0	Predicted protein OS=Nematostella vectensis OX=45351 GN=v1g150238 PE=4 SV=1	>tr|A7T8I0|A7T8I0_NEMVE Predicted protein OS=Nematostella vectensis OX=45351 GN=v1g150238 PE=4 SV=1
1.54987	1.17484	1.97035	0.839256	0.405331	0.539129	0.0210611	1.54987	0.539129	-1.01074	0.027476	A7RJF7	Predicted protein OS=Nematostella vectensis OX=45351 GN=v1g228135 PE=4 SV=1	>tr|A7RJF7|A7RJF7_NEMVE Predicted protein OS=Nematostella vectensis OX=45351 GN=v1g228135 PE=4 SV=1
-2.13851	-2.46185	0.264076	-1.16426	-1.18032	0.862831	0.433989	-2.13851	-1.16426	0.974245	0.0243063	A7SKT0	Predicted protein OS=Nematostella vectensis OX=45351 GN=v1g213830 PE=4 SV=1	>tr|A7SKT0|A7SKT0_NEMVE Predicted protein OS=Nematostella vectensis OX=45351 GN=v1g213830 PE=4 SV=1
-1.39046	-0.634531	1.17982	-0.562551	-0.267456	1.09661	0.707097	-0.634531	-0.267456	0.367075	0.200945	A7T8C0	Predicted protein (Fragment) OS=Nematostella vectensis OX=45351 GN=v1g149996 PE=4 SV=1	>tr|A7T8C0|A7T8C0_NEMVE Predicted protein (Fragment) OS=Nematostella vectensis OX=45351 GN=v1g149996 PE=4 SV=1
-0.13728	-0.358583	0.908054	-0.331493	-0.0554466	0.13974	0.623443	-0.13728	-0.0554466	0.0818329	0.379939	A7RY82	Predicted protein OS=Nematostella vectensis OX=45351 GN=v1g97664 PE=3 SV=1	>tr|A7RY82|A7RY82_NEMVE Predicted protein OS=Nematostella vectensis OX=45351 GN=v1g97664 PE=3 SV=1
1.77408	1.11201	3.3122	1.8936	0.775494	2.4553	0.684118	1.77408	1.8936	0.119528	0.353449	A7SM22	Ferritin OS=Nematostella vectensis OX=45351 GN=v1g123261 PE=3 SV=1	>tr|A7SM22|A7SM22_NEMVE Ferritin OS=Nematostella vectensis OX=45351 GN=v1g123261 PE=3 SV=1
0.687502	0.219995	0.717937	-0.0158958	-0.388966	0.594744	0.21939	0.687502	-0.0158958	-0.703398	0.0995317	A7RPH0	Predicted protein OS=Nematostella vectensis OX=45351 GN=v1g88941 PE=4 SV=1	>tr|A7RPH0|A7RPH0_NEMVE Predicted protein OS=Nematostella vectensis OX=45351 GN=v1g88941 PE=4 SV=1
0.214539	0.652021	0.915478	0.858532	0.75367	0.922554	0.298676	0.652021	0.858532	0.206511	0.295136	A7S6M2	Tektin OS=Nematostella vectensis OX=45351 GN=v1g229523 PE=3 SV=1	>tr|A7S6M2|A7S6M2_NEMVE Tektin OS=Nematostella vectensis OX=45351 GN=v1g229523 PE=3 SV=1
-0.475399	-3.01932	1.98356	0.243479	-1.35377	2.45459	0.628251	-0.475399	0.243479	0.718878	0.0674382	A7RPL0	Predicted protein OS=Nematostella vectensis OX=45351 GN=v1g161291 PE=3 SV=1	>tr|A7RPL0|A7RPL0_NEMVE Predicted protein OS=Nematostella vectensis OX=45351 GN=v1g161291 PE=3 SV=1
2.02577	2.42288	3.24334	1.87725	2.90921	2.97642	0.964921	2.42288	2.90921	0.486332	0.144361	A7RGK6	Ribulose-phosphate 3-epimerase OS=Nematostella vectensis OX=45351 GN=v1g158372 PE=3 SV=1	>tr|A7RGK6|A7RGK6_NEMVE Ribulose-phosphate 3-epimerase OS=Nematostella vectensis OX=45351 GN=v1g158372 PE=3 SV=1
7.22431	7.33909	6.31012	7.67943	7.40455	6.66578	0.547008	7.22431	7.40455	0.180237	0.312286	A7SMA7	Predicted protein OS=Nematostella vectensis OX=45351 GN=v1g246171 PE=4 SV=1	>tr|A7SMA7|A7SMA7_NEMVE Predicted protein OS=Nematostella vectensis OX=45351 GN=v1g246171 PE=4 SV=1
-0.0209179	0.124186	1.60975	0.421001	-0.537052	0.797846	0.627604	0.124186	0.421001	0.296816	0.239764	A7S562	Predicted protein OS=Nematostella vectensis OX=45351 GN=v1g232720 PE=4 SV=1	>tr|A7S562|A7S562_NEMVE Predicted protein OS=Nematostella vectensis OX=45351 GN=v1g232720 PE=4 SV=1
-0.631451	-1.16049	2.60936	-0.62886	-1.26192	2.48221	0.965804	-0.631451	-0.62886	0.00259018	0.437356	A7RFI8	Predicted protein OS=Nematostella vectensis OX=45351 GN=v1g237867 PE=4 SV=1	>tr|A7RFI8|A7RFI8_NEMVE Predicted protein OS=Nematostella vectensis OX=45351 GN=v1g237867 PE=4 SV=1
2.89952	3.29869	0.691851	3.44391	3.28391	1.29047	0.742119	2.89952	3.28391	0.384386	0.191993	A7SFJ1	Cell division control protein 42 homolog OS=Nematostella vectensis OX=45351 GN=v1g189251 PE=3 SV=1	>tr|A7SFJ1|A7SFJ1_NEMVE Cell division control protein 42 homolog OS=Nematostella vectensis OX=45351 GN=v1g189251 PE=3 SV=1
1.28185	0.95771	1.41115	0.949387	0.28722	1.90068	0.743154	1.28185	0.949387	-0.332458	0.3023	A7SAC3	Predicted protein OS=Nematostella vectensis OX=45351 GN=v1g187531 PE=4 SV=1	>tr|A7SAC3|A7SAC3_NEMVE Predicted protein OS=Nematostella vectensis OX=45351 GN=v1g187531 PE=4 SV=1
2.20075	2.09614	-0.429348	1.83978	2.05787	-0.715778	0.862487	2.09614	1.83978	-0.256355	0.359217	A7STP5	Predicted protein OS=Nematostella vectensis OX=45351 GN=v1g247341 PE=4 SV=1	>tr|A7STP5|A7STP5_NEMVE Predicted protein OS=Nematostella vectensis OX=45351 GN=v1g247341 PE=4 SV=1
3.1541	3.56415	-0.943832	2.62943	3.26498	-1.3174	0.853795	3.1541	2.62943	-0.524675	0.180109	A7SQB8	Predicted protein OS=Nematostella vectensis OX=45351 GN=v1g173158 PE=4 SV=1	>tr|A7SQB8|A7SQB8_NEMVE Predicted protein OS=Nematostella vectensis OX=45351 GN=v1g173158 PE=4 SV=1
2.72438	3.46489	1.64409	2.24438	2.71609	0.76782	0.424524	2.72438	2.24438	-0.48	0.205356	A7RV43	ATP synthase subunit O, mitochondrial OS=Nematostella vectensis OX=45351 GN=v1g94346 PE=3 SV=1	>tr|A7RV43|A7RV43_NEMVE ATP synthase subunit O, mitochondrial OS=Nematostella vectensis OX=45351 GN=v1g94346 PE=3 SV=1
-0.141504	-0.312153	0.909908	-0.137474	0.283503	0.856865	0.722754	-0.141504	0.283503	0.425007	0.171966	A7SFR7	Predicted protein OS=Nematostella vectensis OX=45351 GN=v1g244962 PE=4 SV=1	>tr|A7SFR7|A7SFR7_NEMVE Predicted protein OS=Nematostella vectensis OX=45351 GN=v1g244962 PE=4 SV=1
5.19338	5.42821	5.45667	5.58878	5.46234	5.23631	0.626877	5.42821	5.46234	0.0341263	0.414275	A7SWK0	Predicted protein OS=Nematostella vectensis OX=45351 GN=v1g218593 PE=3 SV=1	>tr|A7SWK0|A7SWK0_NEMVE Predicted protein OS=Nematostella vectensis OX=45351 GN=v1g218593 PE=3 SV=1
0.255369	-0.368788	1.20749	0.264446	-0.034399	0.752693	0.945754	0.255369	0.264446	0.00907707	0.432588	A7SNR4	Predicted protein OS=Nematostella vectensis OX=45351 GN=v1g172583 PE=3 SV=1	>tr|A7SNR4|A7SNR4_NEMVE Predicted protein OS=Nematostella vectensis OX=45351 GN=v1g172583 PE=3 SV=1
0.572481	0.569471	-0.341537	0.326141	0.647617	0.225523	0.707407	0.569471	0.326141	-0.24333	0.369326	A7SKS1	Predicted protein OS=Nematostella vectensis OX=45351 GN=v1g230412 PE=3 SV=1	>tr|A7SKS1|A7SKS1_NEMVE Predicted protein OS=Nematostella vectensis OX=45351 GN=v1g230412 PE=3 SV=1
2.72243	2.31249	0.2272	1.29646	2.13986	0.138744	0.591724	2.31249	1.29646	-1.01602	0.026793	A7SV44	Predicted protein (Fragment) OS=Nematostella vectensis OX=45351 GN=v1g13494 PE=4 SV=1	>tr|A7SV44|A7SV44_NEMVE Predicted protein (Fragment) OS=Nematostella vectensis OX=45351 GN=v1g13494 PE=4 SV=1
1.60588	1.24399	0.715864	1.96986	1.98842	1.42889	0.127907	1.24399	1.96986	0.725863	0.0657532	A7S3L3	Protein phosphatase methylesterase 1 OS=Nematostella vectensis OX=45351 GN=v1g185277 PE=3 SV=1	>tr|A7S3L3|A7S3L3_NEMVE Protein phosphatase methylesterase 1 OS=Nematostella vectensis OX=45351 GN=v1g185277 PE=3 SV=1
1.28225	1.31372	2.36279	2.77682	2.49222	2.45314	0.0672309	1.31372	2.49222	1.1785	0.00930225	A7SPT6	(S)-3-amino-2-methylpropionate transaminase OS=Nematostella vectensis OX=45351 GN=v1g227385 PE=3 SV=1	>tr|A7SPT6|A7SPT6_NEMVE (S)-3-amino-2-methylpropionate transaminase OS=Nematostella vectensis OX=45351 GN=v1g227385 PE=3 SV=1
3.36517	3.93917	4.06736	3.55325	3.82657	4.07964	0.91711	3.93917	3.82657	-0.112598	0.474675	A7RUS8	Predicted protein OS=Nematostella vectensis OX=45351 GN=v1g236658 PE=4 SV=1	>tr|A7RUS8|A7RUS8_NEMVE Predicted protein OS=Nematostella vectensis OX=45351 GN=v1g236658 PE=4 SV=1
2.14847	0.898302	2.89841	1.60581	1.66652	3.87152	0.694618	2.14847	1.66652	-0.481951	0.204211	A7STA6	Gamma-glutamylcyclotransferase family protein OS=Nematostella vectensis OX=45351 GN=v1g247277 PE=3 SV=1	>tr|A7STA6|A7STA6_NEMVE Gamma-glutamylcyclotransferase family protein OS=Nematostella vectensis OX=45351 GN=v1g247277 PE=3 SV=1
0.608805	1.27127	-1.96963	0.279804	1.06301	-2.02024	0.891929	0.608805	0.279804	-0.329	0.304798	A7RU62	Predicted protein (Fragment) OS=Nematostella vectensis OX=45351 GN=v1g93717 PE=3 SV=1	>tr|A7RU62|A7RU62_NEMVE Predicted protein (Fragment) OS=Nematostella vectensis OX=45351 GN=v1g93717 PE=3 SV=1
-0.273573	0.392187	0.657457	-0.139158	0.0191898	0.522385	0.733613	0.392187	0.0191898	-0.372997	0.273735	A7RNZ6	Predicted protein OS=Nematostella vectensis OX=45351 GN=v1g239679 PE=4 SV=1	>tr|A7RNZ6|A7RNZ6_NEMVE Predicted protein OS=Nematostella vectensis OX=45351 GN=v1g239679 PE=4 SV=1
1.72929	1.40046	2.9731	1.72051	1.3454	3.7354	0.805104	1.72929	1.72051	-0.00877953	0.445734	A7RHL5	Costars family protein v1g158749 OS=Nematostella vectensis OX=45351 GN=v1g158749 PE=3 SV=1	>sp|A7RHL5|COSA_NEMVE Costars family protein v1g158749 OS=Nematostella vectensis OX=45351 GN=v1g158749 PE=3 SV=1
1.83333	2.0281	2.1279	1.48006	1.65839	2.73961	0.931081	2.0281	1.65839	-0.369711	0.276	A7SNH7	Fructose-bisphosphatase OS=Nematostella vectensis OX=45351 GN=v1g172491 PE=3 SV=1	>tr|A7SNH7|A7SNH7_NEMVE Fructose-bisphosphatase OS=Nematostella vectensis OX=45351 GN=v1g172491 PE=3 SV=1
0.869585	0.69577	2.01252	1.33146	0.881437	2.07801	0.682943	0.869585	1.33146	0.461872	0.154991	A7RGK2	Predicted protein OS=Nematostella vectensis OX=45351 GN=v1g177611 PE=4 SV=1	>tr|A7RGK2|A7RGK2_NEMVE Predicted protein OS=Nematostella vectensis OX=45351 GN=v1g177611 PE=4 SV=1
1.32673	1.42109	-2.61452	0.283033	0.712074	-3.32144	0.679757	1.32673	0.283033	-1.0437	0.023442	A7SDE3	Predicted protein (Fragment) OS=Nematostella vectensis OX=45351 GN=v1g114170 PE=3 SV=1	>tr|A7SDE3|A7SDE3_NEMVE Predicted protein (Fragment) OS=Nematostella vectensis OX=45351 GN=v1g114170 PE=3 SV=1
1.88404	1.7469	0.720455	1.73549	1.65494	1.14599	0.887956	1.7469	1.65494	-0.0919552	0.491674	A7SYE8	Predicted protein OS=Nematostella vectensis OX=45351 GN=v1g137810 PE=3 SV=1	>tr|A7SYE8|A7SYE8_NEMVE Predicted protein OS=Nematostella vectensis OX=45351 GN=v1g137810 PE=3 SV=1
2.18899	2.25176	1.97812	1.59805	2.10305	1.76914	0.136074	2.18899	1.76914	-0.419849	0.242476	A7SEW0	Predicted protein OS=Nematostella vectensis OX=45351 GN=v1g211198 PE=3 SV=1	>tr|A7SEW0|A7SEW0_NEMVE Predicted protein OS=Nematostella vectensis OX=45351 GN=v1g211198 PE=3 SV=1
-3.29937	-2.12478	-0.442883	-1.05476	-1.37833	0.322437	0.270179	-2.12478	-1.05476	1.07002	0.0157458	A7RUX1	Predicted protein OS=Nematostella vectensis OX=45351 GN=v1g163008 PE=4 SV=1	>tr|A7RUX1|A7RUX1_NEMVE Predicted protein OS=Nematostella vectensis OX=45351 GN=v1g163008 PE=4 SV=1
4.07742	4.28455	2.51108	3.90584	4.23256	2.11792	0.823491	4.07742	3.90584	-0.171583	0.426459	A7T1B0	Predicted protein (Fragment) OS=Nematostella vectensis OX=45351 GN=v1g141604 PE=4 SV=1	>tr|A7T1B0|A7T1B0_NEMVE Predicted protein (Fragment) OS=Nematostella vectensis OX=45351 GN=v1g141604 PE=4 SV=1
4.14782	5.07009	2.55457	5.05173	4.72071	3.11568	0.714643	4.14782	4.72071	0.572895	0.110747	A7SV12	Katanin p80 WD40 repeat-containing subunit B1 OS=Nematostella vectensis OX=45351 GN=KATNB1 PE=3 SV=1	>tr|A7SV12|A7SV12_NEMVE Katanin p80 WD40 repeat-containing subunit B1 OS=Nematostella vectensis OX=45351 GN=KATNB1 PE=3 SV=1
1.01956	0.826078	1.09961	-0.0194492	0.438931	1.102	0.230101	1.01956	0.438931	-0.580626	0.151375	A7SU84	Predicted protein OS=Nematostella vectensis OX=45351 GN=v1g131971 PE=4 SV=1	>tr|A7SU84|A7SU84_NEMVE Predicted protein OS=Nematostella vectensis OX=45351 GN=v1g131971 PE=4 SV=1
0.525154	-0.0802326	1.58227	-0.0648575	0.655045	1.24529	0.922374	0.525154	0.655045	0.12989	0.346283	A7SYI3	Queuine tRNA-ribosyltransferase catalytic subunit 1 OS=Nematostella vectensis OX=45351 GN=v1g194779 PE=3 SV=1	>tr|A7SYI3|A7SYI3_NEMVE Queuine tRNA-ribosyltransferase catalytic subunit 1 OS=Nematostella vectensis OX=45351 GN=v1g194779 PE=3 SV=1
2.2683	1.8961	1.62869	1.90921	1.95741	1.78787	0.821852	1.8961	1.90921	0.0131092	0.42963	A7S616	ADP-ribosylation factor 6 OS=Nematostella vectensis OX=45351 GN=v1g236955 PE=3 SV=1	>tr|A7S616|A7S616_NEMVE ADP-ribosylation factor 6 OS=Nematostella vectensis OX=45351 GN=v1g236955 PE=3 SV=1
1.04689	0.854622	1.26804	1.24085	1.02025	1.53916	0.33508	1.04689	1.24085	0.193953	0.303279	A7RJ29	Predicted protein OS=Nematostella vectensis OX=45351 GN=v1g238666 PE=4 SV=1	>tr|A7RJ29|A7RJ29_NEMVE Predicted protein OS=Nematostella vectensis OX=45351 GN=v1g238666 PE=4 SV=1
1.61014	1.5502	-3.23255	1.14626	1.57825	-4.81811	0.809313	1.5502	1.14626	-0.403938	0.25287	A7SGV0	NADH dehydrogenase [ubiquinone] iron-sulfur protein 3, mitochondrial (Fragment) OS=Nematostella vectensis OX=45351 GN=v1g25207 PE=3 SV=1	>tr|A7SGV0|A7SGV0_NEMVE NADH dehydrogenase [ubiquinone] iron-sulfur protein 3, mitochondrial (Fragment) OS=Nematostella vectensis OX=45351 GN=v1g25207 PE=3 SV=1
-0.354477	-0.532995	0.741423	-0.165735	-0.181025	0.283993	0.951237	-0.354477	-0.165735	0.188742	0.306687	A7RL75	Tetratricopeptide repeat protein 36 homolog OS=Nematostella vectensis OX=45351 GN=ttc36 PE=3 SV=1	>sp|A7RL75|TTC36_NEMVE Tetratricopeptide repeat protein 36 homolog OS=Nematostella vectensis OX=45351 GN=ttc36 PE=3 SV=1
2.34757	2.21536	2.18579	1.87765	2.10903	1.91781	0.0318349	2.21536	1.91781	-0.297552	0.327917	A7SP09	26S proteasome non-ATPase regulatory subunit 5 OS=Nematostella vectensis OX=45351 GN=v1g246485 PE=4 SV=1	>tr|A7SP09|A7SP09_NEMVE 26S proteasome non-ATPase regulatory subunit 5 OS=Nematostella vectensis OX=45351 GN=v1g246485 PE=4 SV=1
3.33401	3.41395	3.84999	3.34173	3.3691	3.47532	0.453343	3.41395	3.3691	-0.0448437	0.472452	A7SVS7	Predicted protein OS=Nematostella vectensis OX=45351 GN=v1g134411 PE=4 SV=1	>tr|A7SVS7|A7SVS7_NEMVE Predicted protein OS=Nematostella vectensis OX=45351 GN=v1g134411 PE=4 SV=1
2.15635	2.36587	2.73166	1.88714	2.21194	2.98133	0.881929	2.36587	2.21194	-0.153925	0.440811	A7SAN7	Predicted protein (Fragment) OS=Nematostella vectensis OX=45351 GN=v1g111113 PE=4 SV=1	>tr|A7SAN7|A7SAN7_NEMVE Predicted protein (Fragment) OS=Nematostella vectensis OX=45351 GN=v1g111113 PE=4 SV=1
2.97604	3.29642	2.40149	2.61688	3.01263	2.65219	0.676204	2.97604	2.65219	-0.323849	0.308535	A7RKU7	Anoctamin OS=Nematostella vectensis OX=45351 GN=v1g159852 PE=3 SV=1	>tr|A7RKU7|A7RKU7_NEMVE Anoctamin OS=Nematostella vectensis OX=45351 GN=v1g159852 PE=3 SV=1
1.20941	1.13446	1.32514	1.52377	1.34946	1.25921	0.180772	1.20941	1.34946	0.140043	0.339316	A7RY70	Predicted protein (Fragment) OS=Nematostella vectensis OX=45351 GN=v1g97503 PE=3 SV=1	>tr|A7RY70|A7RY70_NEMVE Predicted protein (Fragment) OS=Nematostella vectensis OX=45351 GN=v1g97503 PE=3 SV=1
3.008	3.41025	3.67255	4.28428	3.89458	4.05795	0.0330425	3.41025	4.05795	0.647699	0.0865611	A7SM08	Predicted protein OS=Nematostella vectensis OX=45351 GN=v1g246117 PE=4 SV=1	>tr|A7SM08|A7SM08_NEMVE Predicted protein OS=Nematostella vectensis OX=45351 GN=v1g246117 PE=4 SV=1
1.83142	2.04373	2.36777	2.14291	2.09073	2.0124	0.995148	2.04373	2.09073	0.0470009	0.404932	A7RV85	Predicted protein OS=Nematostella vectensis OX=45351 GN=v1g182353 PE=4 SV=1	>tr|A7RV85|A7RV85_NEMVE Predicted protein OS=Nematostella vectensis OX=45351 GN=v1g182353 PE=4 SV=1
2.22343	2.26515	-0.953335	1.71161	2.37653	-0.809603	0.955511	2.22343	1.71161	-0.51182	0.187166	A7SP86	Signal sequence receptor subunit delta OS=Nematostella vectensis OX=45351 GN=v1g237405 PE=3 SV=1	>tr|A7SP86|A7SP86_NEMVE Signal sequence receptor subunit delta OS=Nematostella vectensis OX=45351 GN=v1g237405 PE=3 SV=1
1.2888	1.29399	1.80417	0.799423	1.06216	1.47339	0.248979	1.29399	1.06216	-0.231833	0.378325	A7SAJ3	NIF3-like protein 1 OS=Nematostella vectensis OX=45351 GN=v1g187611 PE=3 SV=1	>tr|A7SAJ3|A7SAJ3_NEMVE NIF3-like protein 1 OS=Nematostella vectensis OX=45351 GN=v1g187611 PE=3 SV=1
-2.65017	-3.78578	-2.6625	-4.34625	-3.60464	-3.18341	0.25193	-2.6625	-3.60464	-0.942144	0.0377414	A7T4C0	Predicted protein OS=Nematostella vectensis OX=45351 GN=v1g145429 PE=4 SV=1	>tr|A7T4C0|A7T4C0_NEMVE Predicted protein OS=Nematostella vectensis OX=45351 GN=v1g145429 PE=4 SV=1
1.73274	2.11026	1.54095	1.8868	1.54185	1.61171	0.593284	1.73274	1.61171	-0.121031	0.467742	A7RIK0	Predicted protein (Fragment) OS=Nematostella vectensis OX=45351 GN=v1g82630 PE=3 SV=1	>tr|A7RIK0|A7RIK0_NEMVE Predicted protein (Fragment) OS=Nematostella vectensis OX=45351 GN=v1g82630 PE=3 SV=1
1.48865	1.10397	2.34383	1.04694	1.02927	2.11756	0.654968	1.48865	1.04694	-0.441706	0.228583	A7RTL3	Predicted protein OS=Nematostella vectensis OX=45351 GN=v1g201964 PE=4 SV=1	>tr|A7RTL3|A7RTL3_NEMVE Predicted protein OS=Nematostella vectensis OX=45351 GN=v1g201964 PE=4 SV=1
2.74392	0.851444	1.4264	2.18214	0.943512	-0.581457	0.445097	1.4264	0.943512	-0.482889	0.203662	A7SJJ1	Predicted protein (Fragment) OS=Nematostella vectensis OX=45351 GN=v1g120633 PE=3 SV=1	>tr|A7SJJ1|A7SJJ1_NEMVE Predicted protein (Fragment) OS=Nematostella vectensis OX=45351 GN=v1g120633 PE=3 SV=1
3.53447	3.35377	3.18331	3.21694	3.16279	3.36089	0.400479	3.35377	3.21694	-0.136833	0.454778	A7T1D0	Predicted protein OS=Nematostella vectensis OX=45351 GN=v1g248489 PE=4 SV=1	>tr|A7T1D0|A7T1D0_NEMVE Predicted protein OS=Nematostella vectensis OX=45351 GN=v1g248489 PE=4 SV=1
3.51543	2.96642	3.32095	3.79059	3.52978	3.86528	0.0724763	3.32095	3.79059	0.469646	0.151558	A7RMU5	Sulfiredoxin OS=Nematostella vectensis OX=45351 GN=v1g87155 PE=3 SV=1	>tr|A7RMU5|A7RMU5_NEMVE Sulfiredoxin OS=Nematostella vectensis OX=45351 GN=v1g87155 PE=3 SV=1
0.264208	0.626904	1.86388	1.77185	0.939226	2.9794	0.270036	0.626904	1.77185	1.14495	0.0109898	A7SNH4	Predicted protein (Fragment) OS=Nematostella vectensis OX=45351 GN=v1g124889 PE=3 SV=1	>tr|A7SNH4|A7SNH4_NEMVE Predicted protein (Fragment) OS=Nematostella vectensis OX=45351 GN=v1g124889 PE=3 SV=1
1.70969	1.55927	2.0146	1.07314	1.3615	1.42908	0.0519463	1.70969	1.3615	-0.34819	0.291057	A7SXZ6	Probable tRNA N6-adenosine threonylcarbamoyltransferase OS=Nematostella vectensis OX=45351 GN=osgep PE=3 SV=1	>sp|A7SXZ6|OSGEP_NEMVE Probable tRNA N6-adenosine threonylcarbamoyltransferase OS=Nematostella vectensis OX=45351 GN=osgep PE=3 SV=1
2.59167	2.80048	3.29032	2.74841	2.26732	2.8386	0.368506	2.80048	2.74841	-0.052063	0.47782	A7RI97	Predicted protein (Fragment) OS=Nematostella vectensis OX=45351 GN=v1g82977 PE=4 SV=1	>tr|A7RI97|A7RI97_NEMVE Predicted protein (Fragment) OS=Nematostella vectensis OX=45351 GN=v1g82977 PE=4 SV=1
-0.692402	-0.810904	2.0885	-0.176462	-1.50169	2.23723	0.995488	-0.692402	-0.176462	0.51594	0.132165	A7SMJ7	G protein-coupled receptor kinase OS=Nematostella vectensis OX=45351 GN=v1g246204 PE=3 SV=1	>tr|A7SMJ7|A7SMJ7_NEMVE G protein-coupled receptor kinase OS=Nematostella vectensis OX=45351 GN=v1g246204 PE=3 SV=1
3.99965	4.69187	5.59345	4.77977	4.4604	5.53185	0.786345	4.69187	4.77977	0.0879002	0.375634	A7T105	Predicted protein OS=Nematostella vectensis OX=45351 GN=v1g237640 PE=3 SV=1	>tr|A7T105|A7T105_NEMVE Predicted protein OS=Nematostella vectensis OX=45351 GN=v1g237640 PE=3 SV=1
1.51582	1.67082	1.63148	0.51408	0.937618	1.564	0.123299	1.63148	0.937618	-0.693865	0.10302	A7S614	m7GpppX diphosphatase OS=Nematostella vectensis OX=45351 GN=v1g243106 PE=3 SV=1	>tr|A7S614|A7S614_NEMVE m7GpppX diphosphatase OS=Nematostella vectensis OX=45351 GN=v1g243106 PE=3 SV=1
2.62685	2.98873	2.11719	2.76935	2.2591	2.00354	0.528091	2.62685	2.2591	-0.367746	0.277358	A7SCK3	Predicted protein OS=Nematostella vectensis OX=45351 GN=v1g244314 PE=4 SV=1	>tr|A7SCK3|A7SCK3_NEMVE Predicted protein OS=Nematostella vectensis OX=45351 GN=v1g244314 PE=4 SV=1
2.74733	2.6539	3.33784	3.20286	2.97939	3.45153	0.305212	2.74733	3.20286	0.45553	0.15783	A7RUW3	60S ribosomal protein L23 (Fragment) OS=Nematostella vectensis OX=45351 GN=v1g94285 PE=3 SV=1	>tr|A7RUW3|A7RUW3_NEMVE 60S ribosomal protein L23 (Fragment) OS=Nematostella vectensis OX=45351 GN=v1g94285 PE=3 SV=1
-0.329105	-0.221537	1.60271	-0.42033	-0.575319	1.39807	0.819967	-0.221537	-0.42033	-0.198793	0.404538	A7SQZ0	Predicted protein OS=Nematostella vectensis OX=45351 GN=v1g128248 PE=3 SV=1	>tr|A7SQZ0|A7SQZ0_NEMVE Predicted protein OS=Nematostella vectensis OX=45351 GN=v1g128248 PE=3 SV=1
0.947182	0.7903	-0.00583649	0.901253	0.941494	-0.529552	0.817675	0.7903	0.901253	0.110952	0.359419	A7S527	[Histone H3]-dimethyl-L-lysine(36) demethylase OS=Nematostella vectensis OX=45351 GN=v1g242923 PE=3 SV=1	>tr|A7S527|A7S527_NEMVE [Histone H3]-dimethyl-L-lysine(36) demethylase OS=Nematostella vectensis OX=45351 GN=v1g242923 PE=3 SV=1
0.349201	0.258039	1.32059	0.460554	0.516037	0.402384	0.620634	0.349201	0.460554	0.111353	0.359139	A7SDN4	Predicted protein (Fragment) OS=Nematostella vectensis OX=45351 GN=v1g114387 PE=4 SV=1	>tr|A7SDN4|A7SDN4_NEMVE Predicted protein (Fragment) OS=Nematostella vectensis OX=45351 GN=v1g114387 PE=4 SV=1
2.74152	2.89162	3.28933	3.09684	2.68479	3.11458	0.969527	2.89162	3.09684	0.205214	0.295973	A7S2J5	Predicted protein OS=Nematostella vectensis OX=45351 GN=v1g165664 PE=3 SV=1	>tr|A7S2J5|A7S2J5_NEMVE Predicted protein OS=Nematostella vectensis OX=45351 GN=v1g165664 PE=3 SV=1
3.82262	3.43804	4.47175	3.24673	3.37038	4.45261	0.673973	3.82262	3.37038	-0.452246	0.222047	A7S7N5	Glyoxalase I OS=Nematostella vectensis OX=45351 GN=v1g236995 PE=3 SV=1	>tr|A7S7N5|A7S7N5_NEMVE Glyoxalase I OS=Nematostella vectensis OX=45351 GN=v1g236995 PE=3 SV=1
-1.22031	-2.77426	-0.255796	-0.885349	-1.5253	-0.0385036	0.519238	-1.22031	-0.885349	0.334963	0.218199	A7S085	Proteasome subunit beta OS=Nematostella vectensis OX=45351 GN=v1g99390 PE=3 SV=1	>tr|A7S085|A7S085_NEMVE Proteasome subunit beta OS=Nematostella vectensis OX=45351 GN=v1g99390 PE=3 SV=1
0.781017	0.51437	-2.53396	0.916321	0.954819	-1.90669	0.792245	0.51437	0.916321	0.401951	0.183164	A7SEF9	DNA replication licensing factor MCM7 OS=Nematostella vectensis OX=45351 GN=MCM7 PE=3 SV=1	>tr|A7SEF9|A7SEF9_NEMVE DNA replication licensing factor MCM7 OS=Nematostella vectensis OX=45351 GN=MCM7 PE=3 SV=1
-0.869965	-0.924746	1.29496	-0.761436	-1.44738	1.12777	0.864057	-0.869965	-0.761436	0.108528	0.361113	A7RH51	Predicted protein OS=Nematostella vectensis OX=45351 GN=v1g158601 PE=3 SV=1	>tr|A7RH51|A7RH51_NEMVE Predicted protein OS=Nematostella vectensis OX=45351 GN=v1g158601 PE=3 SV=1
1.3525	1.00249	-0.941372	0.0718117	0.735319	-1.37901	0.523571	1.00249	0.0718117	-0.930674	0.0397308	A7S6T0	Predicted protein OS=Nematostella vectensis OX=45351 GN=v1g167183 PE=3 SV=1	>tr|A7S6T0|A7S6T0_NEMVE Predicted protein OS=Nematostella vectensis OX=45351 GN=v1g167183 PE=3 SV=1
1.30229	2.16929	-2.16241	1.59551	2.11896	-1.40516	0.855712	1.30229	1.59551	0.293217	0.241857	A7SNV3	Predicted protein OS=Nematostella vectensis OX=45351 GN=v1g246453 PE=4 SV=1	>tr|A7SNV3|A7SNV3_NEMVE Predicted protein OS=Nematostella vectensis OX=45351 GN=v1g246453 PE=4 SV=1
2.55388	2.36675	1.83792	2.55607	2.20733	2.08467	0.913061	2.36675	2.20733	-0.159418	0.436337	A7S5V7	Predicted protein OS=Nematostella vectensis OX=45351 GN=v1g243073 PE=4 SV=1	>tr|A7S5V7|A7S5V7_NEMVE Predicted protein OS=Nematostella vectensis OX=45351 GN=v1g243073 PE=4 SV=1
-1.12067	0.763237	0.952374	0.32847	-0.323769	-0.854464	0.553206	0.763237	-0.323769	-1.08701	0.0189086	A7SA56	Glutathione gamma-glutamylcysteinyltransferase (Fragment) OS=Nematostella vectensis OX=45351 GN=v1g110690 PE=4 SV=1	>tr|A7SA56|A7SA56_NEMVE Glutathione gamma-glutamylcysteinyltransferase (Fragment) OS=Nematostella vectensis OX=45351 GN=v1g110690 PE=4 SV=1
-0.286633	0.228912	0.673681	0.638035	-0.412992	0.154079	0.857165	0.228912	0.154079	-0.0748329	0.49477	A7SMP4	Tubulin-specific chaperone D (Fragment) OS=Nematostella vectensis OX=45351 GN=v1g123924 PE=3 SV=1	>tr|A7SMP4|A7SMP4_NEMVE Tubulin-specific chaperone D (Fragment) OS=Nematostella vectensis OX=45351 GN=v1g123924 PE=3 SV=1
1.81256	1.38548	0.74472	2.05325	1.82482	0.991785	0.527896	1.38548	1.82482	0.439337	0.165232	A7SJY6	Predicted protein OS=Nematostella vectensis OX=45351 GN=v1g245778 PE=4 SV=1	>tr|A7SJY6|A7SJY6_NEMVE Predicted protein OS=Nematostella vectensis OX=45351 GN=v1g245778 PE=4 SV=1
1.2088	0.80006	1.76492	1.70985	1.51266	2.21924	0.187355	1.2088	1.70985	0.501049	0.138207	A7SI51	Proteasome subunit alpha type (Fragment) OS=Nematostella vectensis OX=45351 GN=v1g10968 PE=3 SV=1	>tr|A7SI51|A7SI51_NEMVE Proteasome subunit alpha type (Fragment) OS=Nematostella vectensis OX=45351 GN=v1g10968 PE=3 SV=1
-0.257524	0.281498	0.740675	0.499229	0.0517616	1.22036	0.493849	0.281498	0.499229	0.217731	0.287947	A7S8U7	Predicted protein OS=Nematostella vectensis OX=45351 GN=v1g208563 PE=4 SV=1	>tr|A7S8U7|A7S8U7_NEMVE Predicted protein OS=Nematostella vectensis OX=45351 GN=v1g208563 PE=4 SV=1
-0.0930138	0.228598	-0.523939	-0.0127125	0.294107	-0.306047	0.685763	-0.0930138	-0.0127125	0.0803013	0.381029	A7RJ61	Predicted protein (Fragment) OS=Nematostella vectensis OX=45351 GN=v1g83316 PE=3 SV=1	>tr|A7RJ61|A7RJ61_NEMVE Predicted protein (Fragment) OS=Nematostella vectensis OX=45351 GN=v1g83316 PE=3 SV=1
0.465893	-0.206572	-0.125834	0.0729904	-0.16246	-1.4039	0.343185	-0.125834	-0.16246	-0.0366268	0.46635	A7SC28	Predicted protein OS=Nematostella vectensis OX=45351 GN=v1g209974 PE=4 SV=1	>tr|A7SC28|A7SC28_NEMVE Predicted protein OS=Nematostella vectensis OX=45351 GN=v1g209974 PE=4 SV=1
0.0670719	0.320389	1.48644	0.870823	1.38432	1.86895	0.225213	0.320389	1.38432	1.06393	0.0162002	A7SVQ5	Predicted protein OS=Nematostella vectensis OX=45351 GN=v1g247679 PE=4 SV=1	>tr|A7SVQ5|A7SVQ5_NEMVE Predicted protein OS=Nematostella vectensis OX=45351 GN=v1g247679 PE=4 SV=1
2.27102	1.90789	2.44817	0.688208	2.71143	2.36596	0.679082	2.27102	2.36596	0.0949345	0.370661	A7RPB9	Predicted protein OS=Nematostella vectensis OX=45351 GN=v1g239742 PE=4 SV=1	>tr|A7RPB9|A7RPB9_NEMVE Predicted protein OS=Nematostella vectensis OX=45351 GN=v1g239742 PE=4 SV=1
0.557953	0.616804	0.554749	1.40609	1.94748	1.44446	0.00432522	0.557953	1.44446	0.886511	0.0352912	A7SB91	Predicted protein OS=Nematostella vectensis OX=45351 GN=v1g168568 PE=4 SV=1	>tr|A7SB91|A7SB91_NEMVE Predicted protein OS=Nematostella vectensis OX=45351 GN=v1g168568 PE=4 SV=1
-0.993944	-0.930426	0.52149	-0.882103	-1.03251	0.371672	0.947448	-0.930426	-0.882103	0.0483227	0.403976	A7RWN3	Predicted protein OS=Nematostella vectensis OX=45351 GN=v1g203264 PE=4 SV=1	>tr|A7RWN3|A7RWN3_NEMVE Predicted protein OS=Nematostella vectensis OX=45351 GN=v1g203264 PE=4 SV=1
0.805126	1.1651	2.11296	1.27605	1.30236	2.11155	0.693232	1.1651	1.30236	0.137264	0.341217	A7RF14	Predicted protein OS=Nematostella vectensis OX=45351 GN=v1g237769 PE=4 SV=1	>tr|A7RF14|A7RF14_NEMVE Predicted protein OS=Nematostella vectensis OX=45351 GN=v1g237769 PE=4 SV=1
-1.79083	-1.70009	0.0632343	-1.88625	-1.43371	1.20848	0.719514	-1.70009	-1.43371	0.266376	0.257774	A7SDI5	Predicted protein OS=Nematostella vectensis OX=45351 GN=v1g114326 PE=4 SV=1	>tr|A7SDI5|A7SDI5_NEMVE Predicted protein OS=Nematostella vectensis OX=45351 GN=v1g114326 PE=4 SV=1
2.38415	2.37237	1.78462	2.02402	2.39431	1.84941	0.738757	2.37237	2.02402	-0.348347	0.290946	A7RQ44	Hydroxymethylglutaryl-CoA lyase (Fragment) OS=Nematostella vectensis OX=45351 GN=v1g89324 PE=3 SV=1	>tr|A7RQ44|A7RQ44_NEMVE Hydroxymethylglutaryl-CoA lyase (Fragment) OS=Nematostella vectensis OX=45351 GN=v1g89324 PE=3 SV=1
1.45492	0.651043	1.78264	1.11473	0.815563	1.68163	0.83744	1.45492	1.11473	-0.340187	0.296752	A7SLI5	Predicted protein OS=Nematostella vectensis OX=45351 GN=v1g235656 PE=4 SV=1	>tr|A7SLI5|A7SLI5_NEMVE Predicted protein OS=Nematostella vectensis OX=45351 GN=v1g235656 PE=4 SV=1
1.16235	0.614403	-2.50589	-0.68857	1.01203	-2.79542	0.732818	0.614403	-0.68857	-1.30297	0.00581696	A7RY46	Predicted protein OS=Nematostella vectensis OX=45351 GN=v1g241481 PE=4 SV=1	>tr|A7RY46|A7RY46_NEMVE Predicted protein OS=Nematostella vectensis OX=45351 GN=v1g241481 PE=4 SV=1
0.662775	0.0354099	1.37001	0.090477	-0.250353	0.323427	0.205128	0.662775	0.090477	-0.572298	0.155447	A7S898	Predicted protein OS=Nematostella vectensis OX=45351 GN=v1g243523 PE=4 SV=1	>tr|A7S898|A7S898_NEMVE Predicted protein OS=Nematostella vectensis OX=45351 GN=v1g243523 PE=4 SV=1
0.809509	0.896626	-0.0826778	0.749506	0.989967	0.213604	0.791113	0.809509	0.749506	-0.0600033	0.483728	A7SCK4	Mitochondrial Rho GTPase OS=Nematostella vectensis OX=45351 GN=v1g113475 PE=3 SV=1	>tr|A7SCK4|A7SCK4_NEMVE Mitochondrial Rho GTPase OS=Nematostella vectensis OX=45351 GN=v1g113475 PE=3 SV=1
-1.06518	-4.32249	0.689177	-1.36305	-1.88154	-0.00902748	0.774435	-1.06518	-1.36305	-0.297869	0.327681	A7S2G1	Predicted protein OS=Nematostella vectensis OX=45351 GN=v1g205759 PE=4 SV=1	>tr|A7S2G1|A7S2G1_NEMVE Predicted protein OS=Nematostella vectensis OX=45351 GN=v1g205759 PE=4 SV=1
1.11519	1.13188	1.48648	1.1854	1.24003	1.35454	0.911626	1.13188	1.24003	0.108152	0.361376	A7RKN0	Predicted protein (Fragment) OS=Nematostella vectensis OX=45351 GN=v1g84834 PE=4 SV=1	>tr|A7RKN0|A7RKN0_NEMVE Predicted protein (Fragment) OS=Nematostella vectensis OX=45351 GN=v1g84834 PE=4 SV=1
1.97879	1.72464	-1.04941	1.38728	1.94205	-1.23027	0.899654	1.72464	1.38728	-0.337355	0.29878	A7RYG2	Predicted protein OS=Nematostella vectensis OX=45351 GN=v1g241555 PE=4 SV=1	>tr|A7RYG2|A7RYG2_NEMVE Predicted protein OS=Nematostella vectensis OX=45351 GN=v1g241555 PE=4 SV=1
2.29618	1.73686	2.02468	2.33681	1.89569	2.67154	0.365568	2.02468	2.33681	0.312134	0.230968	A7RMQ8	Proteasome subunit alpha type OS=Nematostella vectensis OX=45351 GN=v1g179894 PE=3 SV=1	>tr|A7RMQ8|A7RMQ8_NEMVE Proteasome subunit alpha type OS=Nematostella vectensis OX=45351 GN=v1g179894 PE=3 SV=1
-4.27084	0.0409851	2.03525	-1.02404	-0.124147	3.54561	0.546652	0.0409851	-0.124147	-0.165133	0.431692	A7STF1	Predicted protein (Fragment) OS=Nematostella vectensis OX=45351 GN=v1g131043 PE=3 SV=1	>tr|A7STF1|A7STF1_NEMVE Predicted protein (Fragment) OS=Nematostella vectensis OX=45351 GN=v1g131043 PE=3 SV=1
0.0964413	-0.148817	0.42127	0.578083	0.0244541	-0.00375557	0.775605	0.0964413	0.0244541	-0.0719872	0.492651	A7RRA8	Predicted protein OS=Nematostella vectensis OX=45351 GN=v1g240123 PE=4 SV=1	>tr|A7RRA8|A7RRA8_NEMVE Predicted protein OS=Nematostella vectensis OX=45351 GN=v1g240123 PE=4 SV=1
0.110582	-0.362467	0.172255	-0.335398	-0.573841	-0.418791	0.0850973	0.110582	-0.418791	-0.529373	0.177572	A7SNT5	6-phosphofructo-2-kinase OS=Nematostella vectensis OX=45351 GN=v1g172607 PE=3 SV=1	>tr|A7SNT5|A7SNT5_NEMVE 6-phosphofructo-2-kinase OS=Nematostella vectensis OX=45351 GN=v1g172607 PE=3 SV=1
1.45895	0.579287	1.91748	1.26517	0.927544	2.54961	0.699129	1.45895	1.26517	-0.193783	0.408554	A7S9Y7	Proteasome subunit alpha type OS=Nematostella vectensis OX=45351 GN=v1g168163 PE=3 SV=1	>tr|A7S9Y7|A7S9Y7_NEMVE Proteasome subunit alpha type OS=Nematostella vectensis OX=45351 GN=v1g168163 PE=3 SV=1
1.66607	1.66711	1.21309	1.71792	1.46958	0.851381	0.601516	1.66607	1.46958	-0.196489	0.406383	A7T3A5	Predicted protein OS=Nematostella vectensis OX=45351 GN=v1g221736 PE=4 SV=1	>tr|A7T3A5|A7T3A5_NEMVE Predicted protein OS=Nematostella vectensis OX=45351 GN=v1g221736 PE=4 SV=1
3.62468	3.86262	3.85998	3.81221	3.9	3.49969	0.770941	3.85998	3.81221	-0.0477676	0.474626	A7RYC2	Predicted protein (Fragment) OS=Nematostella vectensis OX=45351 GN=v1g97774 PE=3 SV=1	>tr|A7RYC2|A7RYC2_NEMVE Predicted protein (Fragment) OS=Nematostella vectensis OX=45351 GN=v1g97774 PE=3 SV=1
0.548368	0.673416	0.709013	0.725344	0.921844	0.613218	0.344169	0.673416	0.725344	0.0519276	0.401371	A7S378	Isocitrate dehydrogenase [NADP] OS=Nematostella vectensis OX=45351 GN=v1g185113 PE=3 SV=1	>tr|A7S378|A7S378_NEMVE Isocitrate dehydrogenase [NADP] OS=Nematostella vectensis OX=45351 GN=v1g185113 PE=3 SV=1
-1.12662	-1.33731	0.80356	-1.98311	-1.71222	0.162128	0.550428	-1.12662	-1.71222	-0.585602	0.148976	A7RQ13	Poly [ADP-ribose] polymerase OS=Nematostella vectensis OX=45351 GN=v1g161451 PE=4 SV=1	>tr|A7RQ13|A7RQ13_NEMVE Poly [ADP-ribose] polymerase OS=Nematostella vectensis OX=45351 GN=v1g161451 PE=4 SV=1
0.469704	1.45947	-0.19713	0.592394	1.52907	-0.316069	0.974462	0.469704	0.592394	0.12269	0.351257	A7SKC3	Delta-aminolevulinic acid dehydratase OS=Nematostella vectensis OX=45351 GN=v1g171543 PE=3 SV=1	>tr|A7SKC3|A7SKC3_NEMVE Delta-aminolevulinic acid dehydratase OS=Nematostella vectensis OX=45351 GN=v1g171543 PE=3 SV=1
-0.149239	-0.726013	1.53577	-0.992907	-1.33575	0.467531	0.391273	-0.149239	-0.992907	-0.843668	0.057738	A7RY01	Fumarylacetoacetase OS=Nematostella vectensis OX=45351 GN=v1g241460 PE=3 SV=1	>tr|A7RY01|A7RY01_NEMVE Fumarylacetoacetase OS=Nematostella vectensis OX=45351 GN=v1g241460 PE=3 SV=1
1.09565	1.27494	-1.72053	1.04214	0.901485	-1.79165	0.907252	1.09565	0.901485	-0.194162	0.40825	A7SXE9	Predicted protein (Fragment) OS=Nematostella vectensis OX=45351 GN=v1g136650 PE=3 SV=1	>tr|A7SXE9|A7SXE9_NEMVE Predicted protein (Fragment) OS=Nematostella vectensis OX=45351 GN=v1g136650 PE=3 SV=1
1.71359	2.34851	-2.9817	2.37975	2.13487	0.312138	0.52667	1.71359	2.13487	0.42128	0.173746	A7SKV8	Predicted protein OS=Nematostella vectensis OX=45351 GN=v1g171700 PE=4 SV=1	>tr|A7SKV8|A7SKV8_NEMVE Predicted protein OS=Nematostella vectensis OX=45351 GN=v1g171700 PE=4 SV=1
0.971083	1.44977	2.55001	1.30877	1.80016	2.47524	0.740957	1.44977	1.80016	0.350389	0.209806	A7SEA9	Predicted protein OS=Nematostella vectensis OX=45351 GN=v1g244663 PE=3 SV=1	>tr|A7SEA9|A7SEA9_NEMVE Predicted protein OS=Nematostella vectensis OX=45351 GN=v1g244663 PE=3 SV=1
1.07087	1.21898	0.341171	0.990065	1.25818	-0.298372	0.7018	1.07087	0.990065	-0.080801	0.499216	A7RXH2	Predicted protein OS=Nematostella vectensis OX=45351 GN=v1g241360 PE=4 SV=1	>tr|A7RXH2|A7RXH2_NEMVE Predicted protein OS=Nematostella vectensis OX=45351 GN=v1g241360 PE=4 SV=1
3.13175	2.88256	1.30714	-1.78978	1.44914	0.0147991	0.0808864	2.88256	0.0147991	-2.86776	4.30158e-09	A7SLT6	6-phosphogluconate dehydrogenase, decarboxylating OS=Nematostella vectensis OX=45351 GN=v1g230495 PE=3 SV=1	>tr|A7SLT6|A7SLT6_NEMVE 6-phosphogluconate dehydrogenase, decarboxylating OS=Nematostella vectensis OX=45351 GN=v1g230495 PE=3 SV=1
1.01567	0.807098	0.475506	0.93914	0.845018	0.77162	0.629526	0.807098	0.845018	0.03792	0.411517	A7SJ61	Vesicle-fusing ATPase OS=Nematostella vectensis OX=45351 GN=v1g190325 PE=4 SV=1	>tr|A7SJ61|A7SJ61_NEMVE Vesicle-fusing ATPase OS=Nematostella vectensis OX=45351 GN=v1g190325 PE=4 SV=1
0.26816	0.733747	1.77998	0.976402	0.538412	1.84878	0.758927	0.733747	0.976402	0.242655	0.27228	A7SDS7	Predicted protein (Fragment) OS=Nematostella vectensis OX=45351 GN=v1g114584 PE=3 SV=1	>tr|A7SDS7|A7SDS7_NEMVE Predicted protein (Fragment) OS=Nematostella vectensis OX=45351 GN=v1g114584 PE=3 SV=1
3.14748	4.09264	3.74401	3.0024	3.77419	3.66226	0.645727	3.74401	3.66226	-0.0817471	0.49992	A7TCL7	Histone H2A OS=Nematostella vectensis OX=45351 GN=v1g225293 PE=3 SV=1	>tr|A7TCL7|A7TCL7_NEMVE Histone H2A OS=Nematostella vectensis OX=45351 GN=v1g225293 PE=3 SV=1
2.14962	2.05697	3.00245	1.48873	1.71276	2.69282	0.409949	2.14962	1.71276	-0.436857	0.231626	A7S7U8	Glucosamine 6-phosphate N-acetyltransferase OS=Nematostella vectensis OX=45351 GN=v1g107874 PE=3 SV=1	>tr|A7S7U8|A7S7U8_NEMVE Glucosamine 6-phosphate N-acetyltransferase OS=Nematostella vectensis OX=45351 GN=v1g107874 PE=3 SV=1
0.577818	2.52625	2.66727	2.04344	2.54021	2.37423	0.597108	2.52625	2.37423	-0.152027	0.442359	A7RMK8	NAD-dependent protein deacylase OS=Nematostella vectensis OX=45351 GN=v1g86891 PE=3 SV=1	>tr|A7RMK8|A7RMK8_NEMVE NAD-dependent protein deacylase OS=Nematostella vectensis OX=45351 GN=v1g86891 PE=3 SV=1
1.14319	1.02329	0.259188	0.836464	0.444952	-0.106527	0.344374	1.02329	0.444952	-0.578339	0.152486	A7T431	Predicted protein (Fragment) OS=Nematostella vectensis OX=45351 GN=v1g222046 PE=4 SV=1	>tr|A7T431|A7T431_NEMVE Predicted protein (Fragment) OS=Nematostella vectensis OX=45351 GN=v1g222046 PE=4 SV=1
0.0762253	0.0467319	-1.00842	0.823093	0.403988	-0.592964	0.40999	0.0467319	0.403988	0.357256	0.206132	A7SR86	Glutamine-dependent NAD(+) synthetase OS=Nematostella vectensis OX=45351 GN=v1g173435 PE=3 SV=1	>tr|A7SR86|A7SR86_NEMVE Glutamine-dependent NAD(+) synthetase OS=Nematostella vectensis OX=45351 GN=v1g173435 PE=3 SV=1
2.70948	2.82745	3.19963	2.34221	3.02954	3.16498	0.832114	2.82745	3.02954	0.202097	0.297987	A7S0L6	6-pyruvoyl tetrahydrobiopterin synthase OS=Nematostella vectensis OX=45351 GN=v1g242015 PE=3 SV=1	>tr|A7S0L6|A7S0L6_NEMVE 6-pyruvoyl tetrahydrobiopterin synthase OS=Nematostella vectensis OX=45351 GN=v1g242015 PE=3 SV=1
3.01159	3.15665	2.26359	3.20766	3.39832	2.61159	0.511913	3.01159	3.20766	0.196077	0.301894	A7S7Y8	Maleylacetoacetate isomerase OS=Nematostella vectensis OX=45351 GN=v1g186779 PE=3 SV=1	>tr|A7S7Y8|A7S7Y8_NEMVE Maleylacetoacetate isomerase OS=Nematostella vectensis OX=45351 GN=v1g186779 PE=3 SV=1
2.53573	2.04605	1.83228	2.02814	1.51618	2.54101	0.777068	2.04605	2.02814	-0.0179157	0.452484	A7S1A8	Predicted protein OS=Nematostella vectensis OX=45351 GN=v1g242153 PE=4 SV=1	>tr|A7S1A8|A7S1A8_NEMVE Predicted protein OS=Nematostella vectensis OX=45351 GN=v1g242153 PE=4 SV=1
3.04201	3.95021	-0.0861969	2.83817	3.75157	-0.828064	0.847376	3.04201	2.83817	-0.203844	0.4005	A7SMH8	Predicted protein OS=Nematostella vectensis OX=45351 GN=v1g214543 PE=4 SV=1	>tr|A7SMH8|A7SMH8_NEMVE Predicted protein OS=Nematostella vectensis OX=45351 GN=v1g214543 PE=4 SV=1
0.770437	0.359732	1.32048	0.579235	1.14777	1.58156	0.516234	0.770437	1.14777	0.377337	0.195609	A7S1T2	Predicted protein OS=Nematostella vectensis OX=45351 GN=v1g229200 PE=3 SV=1	>tr|A7S1T2|A7S1T2_NEMVE Predicted protein OS=Nematostella vectensis OX=45351 GN=v1g229200 PE=3 SV=1
1.83977	2.13358	0.545341	1.54695	1.99099	-0.10808	0.674965	1.83977	1.54695	-0.292814	0.331461	A7RY65	Arp2/3 complex 34 kDa subunit OS=Nematostella vectensis OX=45351 GN=v1g241492 PE=3 SV=1	>tr|A7RY65|A7RY65_NEMVE Arp2/3 complex 34 kDa subunit OS=Nematostella vectensis OX=45351 GN=v1g241492 PE=3 SV=1
2.06635	1.90771	2.65326	1.79175	1.88637	2.35099	0.522826	2.06635	1.88637	-0.179977	0.419669	A7S5U3	S-formylglutathione hydrolase OS=Nematostella vectensis OX=45351 GN=v1g243067 PE=3 SV=1	>tr|A7S5U3|A7S5U3_NEMVE S-formylglutathione hydrolase OS=Nematostella vectensis OX=45351 GN=v1g243067 PE=3 SV=1
0.926617	1.14119	-0.60697	0.765631	1.05505	-1.05076	0.801796	0.926617	0.765631	-0.160986	0.435062	A7RX31	Succinate--CoA ligase [GDP-forming] subunit beta, mitochondrial OS=Nematostella vectensis OX=45351 GN=v1g163681 PE=3 SV=1	>tr|A7RX31|A7RX31_NEMVE Succinate--CoA ligase [GDP-forming] subunit beta, mitochondrial OS=Nematostella vectensis OX=45351 GN=v1g163681 PE=3 SV=1
1.03672	0.879709	2.18539	1.66562	0.586092	1.65468	0.9107	1.03672	1.65468	0.617956	0.0956569	A7SY10	Predicted protein OS=Nematostella vectensis OX=45351 GN=v1g219300 PE=4 SV=1	>tr|A7SY10|A7SY10_NEMVE Predicted protein OS=Nematostella vectensis OX=45351 GN=v1g219300 PE=4 SV=1
1.25836	1.26239	1.92303	1.46521	1.62334	1.56997	0.767014	1.26239	1.56997	0.307579	0.233564	A7RQP3	Predicted protein OS=Nematostella vectensis OX=45351 GN=v1g200670 PE=4 SV=1	>tr|A7RQP3|A7RQP3_NEMVE Predicted protein OS=Nematostella vectensis OX=45351 GN=v1g200670 PE=4 SV=1
0.923389	1.01112	2.24067	0.981354	1.00345	1.92083	0.872652	1.01112	1.00345	-0.00766945	0.444915	A7SAT5	Predicted protein OS=Nematostella vectensis OX=45351 GN=v1g244032 PE=3 SV=1	>tr|A7SAT5|A7SAT5_NEMVE Predicted protein OS=Nematostella vectensis OX=45351 GN=v1g244032 PE=3 SV=1
1.0673	0.833099	1.98894	0.164917	0.451782	1.60768	0.381359	1.0673	0.451782	-0.615517	0.13509	A7SSM1	Predicted protein OS=Nematostella vectensis OX=45351 GN=v1g247162 PE=3 SV=1	>tr|A7SSM1|A7SSM1_NEMVE Predicted protein OS=Nematostella vectensis OX=45351 GN=v1g247162 PE=3 SV=1
1.53613	1.02642	1.898	1.14369	0.958431	0.662998	0.122151	1.53613	0.958431	-0.5777	0.152797	A7ST03	Predicted protein (Fragment) OS=Nematostella vectensis OX=45351 GN=v1g130495 PE=3 SV=1	>tr|A7ST03|A7ST03_NEMVE Predicted protein (Fragment) OS=Nematostella vectensis OX=45351 GN=v1g130495 PE=3 SV=1
0.0122623	0.321444	0.873322	0.0704269	-0.0923634	1.09844	0.927609	0.321444	0.0704269	-0.251017	0.363349	A7SAZ3	Acetyl-coenzyme A synthetase OS=Nematostella vectensis OX=45351 GN=v1g187737 PE=3 SV=1	>tr|A7SAZ3|A7SAZ3_NEMVE Acetyl-coenzyme A synthetase OS=Nematostella vectensis OX=45351 GN=v1g187737 PE=3 SV=1
1.43651	1.39155	-1.55192	0.877489	1.18169	-1.68867	0.833287	1.39155	0.877489	-0.514065	0.185921	A7S1R9	Predicted protein OS=Nematostella vectensis OX=45351 GN=v1g242245 PE=4 SV=1	>tr|A7S1R9|A7S1R9_NEMVE Predicted protein OS=Nematostella vectensis OX=45351 GN=v1g242245 PE=4 SV=1
2.67324	3.20852	3.85869	3.6865	3.02437	4.75293	0.399025	3.20852	3.6865	0.477978	0.147935	A7T095	Predicted protein OS=Nematostella vectensis OX=45351 GN=v1g248321 PE=4 SV=1	>tr|A7T095|A7T095_NEMVE Predicted protein OS=Nematostella vectensis OX=45351 GN=v1g248321 PE=4 SV=1
1.25942	1.09987	0.384136	1.18398	1.41213	1.05438	0.354138	1.09987	1.18398	0.0841026	0.378327	A7RL63	Predicted protein (Fragment) OS=Nematostella vectensis OX=45351 GN=v1g85537 PE=4 SV=1	>tr|A7RL63|A7RL63_NEMVE Predicted protein (Fragment) OS=Nematostella vectensis OX=45351 GN=v1g85537 PE=4 SV=1
-0.00941277	0.397659	1.96468	-0.31123	0.271685	1.78558	0.82706	0.397659	0.271685	-0.125975	0.463682	A7S6X7	Predicted protein OS=Nematostella vectensis OX=45351 GN=v1g243279 PE=3 SV=1	>tr|A7S6X7|A7S6X7_NEMVE Predicted protein OS=Nematostella vectensis OX=45351 GN=v1g243279 PE=3 SV=1
0.290459	0.549109	3.28434	0.0557308	0.343052	1.59392	0.542275	0.549109	0.343052	-0.206057	0.398734	A7SP48	Predicted protein (Fragment) OS=Nematostella vectensis OX=45351 GN=v1g125664 PE=3 SV=1	>tr|A7SP48|A7SP48_NEMVE Predicted protein (Fragment) OS=Nematostella vectensis OX=45351 GN=v1g125664 PE=3 SV=1
1.88678	1.64417	2.04044	1.7642	1.86488	2.1111	0.734439	1.88678	1.86488	-0.0219002	0.455433	A7SHQ6	Predicted protein OS=Nematostella vectensis OX=45351 GN=v1g245351 PE=4 SV=1	>tr|A7SHQ6|A7SHQ6_NEMVE Predicted protein OS=Nematostella vectensis OX=45351 GN=v1g245351 PE=4 SV=1
1.85105	2.07517	3.41125	2.49876	2.22139	3.33805	0.705416	2.07517	2.49876	0.423594	0.17264	A7SA98	Predicted protein OS=Nematostella vectensis OX=45351 GN=v1g209170 PE=3 SV=1	>tr|A7SA98|A7SA98_NEMVE Predicted protein OS=Nematostella vectensis OX=45351 GN=v1g209170 PE=3 SV=1
-0.346935	-0.880913	-3.36733	0.489292	0.264528	-1.44882	0.307978	-0.880913	0.264528	1.14544	0.0109633	A7SNP0	Phosphatidylinositol-3-phosphate phosphatase OS=Nematostella vectensis OX=45351 GN=v1g235730 PE=3 SV=1	>tr|A7SNP0|A7SNP0_NEMVE Phosphatidylinositol-3-phosphate phosphatase OS=Nematostella vectensis OX=45351 GN=v1g235730 PE=3 SV=1
-0.252953	-1.01617	-2.06675	-0.835903	-0.739704	-0.967365	0.644124	-1.01617	-0.835903	0.180271	0.312263	A7SJG3	Predicted protein OS=Nematostella vectensis OX=45351 GN=v1g230331 PE=3 SV=1	>tr|A7SJG3|A7SJG3_NEMVE Predicted protein OS=Nematostella vectensis OX=45351 GN=v1g230331 PE=3 SV=1
-4.90493	-4.66247	-4.35935	-5.08334	-4.27362	-3.17204	0.4639	-4.66247	-4.27362	0.388849	0.189725	A7SWP2	Predicted protein OS=Nematostella vectensis OX=45351 GN=v1g218643 PE=4 SV=1	>tr|A7SWP2|A7SWP2_NEMVE Predicted protein OS=Nematostella vectensis OX=45351 GN=v1g218643 PE=4 SV=1
-0.642601	-0.503435	0.275021	-1.13874	-0.578974	-0.131248	0.469049	-0.503435	-0.578974	-0.0755386	0.495296	A7S0Q1	Predicted protein OS=Nematostella vectensis OX=45351 GN=v1g236815 PE=4 SV=1	>tr|A7S0Q1|A7S0Q1_NEMVE Predicted protein OS=Nematostella vectensis OX=45351 GN=v1g236815 PE=4 SV=1
0.340075	0.292709	0.920031	0.507563	0.317036	1.02734	0.750585	0.340075	0.507563	0.167488	0.320759	A7SZW0	DNA polymerase subunit gamma-2, mitochondrial OS=Nematostella vectensis OX=45351 GN=v1g248273 PE=4 SV=1	>tr|A7SZW0|A7SZW0_NEMVE DNA polymerase subunit gamma-2, mitochondrial OS=Nematostella vectensis OX=45351 GN=v1g248273 PE=4 SV=1
1.38574	1.56068	0.528255	1.64608	1.07445	0.957182	0.868484	1.38574	1.07445	-0.311289	0.31773	A7SIE8	Predicted protein (Fragment) OS=Nematostella vectensis OX=45351 GN=v1g54798 PE=4 SV=1	>tr|A7SIE8|A7SIE8_NEMVE Predicted protein (Fragment) OS=Nematostella vectensis OX=45351 GN=v1g54798 PE=4 SV=1
0.410521	0.452847	1.13061	1.01295	0.593924	0.961342	0.514564	0.452847	0.961342	0.508495	0.135162	A7SPA7	Predicted protein OS=Nematostella vectensis OX=45351 GN=v1g125844 PE=3 SV=1	>tr|A7SPA7|A7SPA7_NEMVE Predicted protein OS=Nematostella vectensis OX=45351 GN=v1g125844 PE=3 SV=1
1.53313	1.54304	0.940924	0.597471	1.59895	0.676702	0.370246	1.53313	0.676702	-0.856426	0.0547538	A7S0H8	Predicted protein OS=Nematostella vectensis OX=45351 GN=v1g236810 PE=3 SV=1	>tr|A7S0H8|A7S0H8_NEMVE Predicted protein OS=Nematostella vectensis OX=45351 GN=v1g236810 PE=3 SV=1
-0.877346	-0.915148	-0.342209	-0.580555	-0.886381	-0.721542	0.934532	-0.877346	-0.721542	0.155804	0.328608	A7SCK7	DNA ligase OS=Nematostella vectensis OX=45351 GN=v1g188209 PE=3 SV=1	>tr|A7SCK7|A7SCK7_NEMVE DNA ligase OS=Nematostella vectensis OX=45351 GN=v1g188209 PE=3 SV=1
0.967373	0.513872	1.19433	0.726576	1.06492	1.20855	0.682659	0.967373	1.06492	0.0975513	0.368816	A7SL24	Predicted protein OS=Nematostella vectensis OX=45351 GN=v1g245969 PE=4 SV=1	>tr|A7SL24|A7SL24_NEMVE Predicted protein OS=Nematostella vectensis OX=45351 GN=v1g245969 PE=4 SV=1
2.2603	2.19578	1.69762	1.68624	1.9636	1.43965	0.203295	2.19578	1.68624	-0.509533	0.188439	A7RIC2	Sidoreflexin OS=Nematostella vectensis OX=45351 GN=v1g238491 PE=3 SV=1	>tr|A7RIC2|A7RIC2_NEMVE Sidoreflexin OS=Nematostella vectensis OX=45351 GN=v1g238491 PE=3 SV=1
4.5732	4.36024	3.98886	4.3854	4.30853	3.89476	0.652425	4.36024	4.30853	-0.0517139	0.47756	A7RX19	Predicted protein OS=Nematostella vectensis OX=45351 GN=v1g163663 PE=4 SV=1	>tr|A7RX19|A7RX19_NEMVE Predicted protein OS=Nematostella vectensis OX=45351 GN=v1g163663 PE=4 SV=1
-3.44869	-1.88762	1.7053	-4.12299	-1.35166	1.75572	0.990372	-1.88762	-1.35166	0.535959	0.124333	A7SPK6	Protein-tyrosine-phosphatase (Fragment) OS=Nematostella vectensis OX=45351 GN=v1g126132 PE=3 SV=1	>tr|A7SPK6|A7SPK6_NEMVE Protein-tyrosine-phosphatase (Fragment) OS=Nematostella vectensis OX=45351 GN=v1g126132 PE=3 SV=1
-1.43736	-1.92267	-0.596416	-1.7045	-1.7122	-1.44724	0.48862	-1.43736	-1.7045	-0.267138	0.350923	A7T0X8	Predicted protein OS=Nematostella vectensis OX=45351 GN=v1g248415 PE=4 SV=1	>tr|A7T0X8|A7T0X8_NEMVE Predicted protein OS=Nematostella vectensis OX=45351 GN=v1g248415 PE=4 SV=1
0.681694	0.0194607	2.13085	0.330418	1.20533	1.73076	0.85539	0.681694	1.20533	0.523636	0.129115	A7SAI2	Predicted protein (Fragment) OS=Nematostella vectensis OX=45351 GN=v1g12130 PE=4 SV=1	>tr|A7SAI2|A7SAI2_NEMVE Predicted protein (Fragment) OS=Nematostella vectensis OX=45351 GN=v1g12130 PE=4 SV=1
0.419188	0.446821	0.298901	-0.00312233	-0.233734	0.750879	0.510596	0.419188	-0.00312233	-0.42231	0.240889	A7RPE1	Predicted protein OS=Nematostella vectensis OX=45351 GN=v1g180478 PE=4 SV=1	>tr|A7RPE1|A7RPE1_NEMVE Predicted protein OS=Nematostella vectensis OX=45351 GN=v1g180478 PE=4 SV=1
2.78935	2.73779	1.34865	2.0949	2.56692	1.63798	0.741386	2.73779	2.0949	-0.642891	0.123186	A7SNG9	ATP synthase subunit d, mitochondrial OS=Nematostella vectensis OX=45351 GN=v1g191692 PE=3 SV=1	>tr|A7SNG9|A7SNG9_NEMVE ATP synthase subunit d, mitochondrial OS=Nematostella vectensis OX=45351 GN=v1g191692 PE=3 SV=1
1.24765	0.953501	0.80282	0.291052	1.08684	0.709274	0.312007	0.953501	0.709274	-0.244226	0.368627	A7S7K4	Predicted protein OS=Nematostella vectensis OX=45351 GN=v1g243391 PE=4 SV=1	>tr|A7S7K4|A7S7K4_NEMVE Predicted protein OS=Nematostella vectensis OX=45351 GN=v1g243391 PE=4 SV=1
-2.95793	-2.68299	1.23389	-0.898853	-1.56802	0.88829	0.573379	-2.68299	-0.898853	1.78414	0.000246778	A7RQ27	Predicted protein (Fragment) OS=Nematostella vectensis OX=45351 GN=v1g89471 PE=3 SV=1	>tr|A7RQ27|A7RQ27_NEMVE Predicted protein (Fragment) OS=Nematostella vectensis OX=45351 GN=v1g89471 PE=3 SV=1
-0.138805	0.139639	1.12199	0.175375	0.0585461	1.47126	0.759656	0.139639	0.175375	0.0357361	0.413104	A7RTX8	Predicted protein OS=Nematostella vectensis OX=45351 GN=v1g240662 PE=4 SV=1	>tr|A7RTX8|A7RTX8_NEMVE Predicted protein OS=Nematostella vectensis OX=45351 GN=v1g240662 PE=4 SV=1
5.01655	4.81272	4.75684	5.73939	5.67149	5.5406	0.00130285	4.81272	5.67149	0.85877	0.0395138	A7RJ25	40S ribosomal protein S27a OS=Nematostella vectensis OX=45351 GN=v1g159364 PE=3 SV=1	>tr|A7RJ25|A7RJ25_NEMVE 40S ribosomal protein S27a OS=Nematostella vectensis OX=45351 GN=v1g159364 PE=3 SV=1
-0.790159	-1.63657	-4.23698	0.386114	-0.232185	-1.82009	0.246336	-1.63657	-0.232185	1.40439	0.00275883	A7SP44	Predicted protein OS=Nematostella vectensis OX=45351 GN=v1g191927 PE=4 SV=1	>tr|A7SP44|A7SP44_NEMVE Predicted protein OS=Nematostella vectensis OX=45351 GN=v1g191927 PE=4 SV=1
-2.50044	-1.15543	1.64596	-1.10872	-0.695829	2.0007	0.662474	-1.15543	-0.695829	0.4596	0.156004	A7SIQ9	Predicted protein OS=Nematostella vectensis OX=45351 GN=v1g212899 PE=3 SV=1	>tr|A7SIQ9|A7SIQ9_NEMVE Predicted protein OS=Nematostella vectensis OX=45351 GN=v1g212899 PE=3 SV=1
-0.44298	-1.56728	0.897951	0.339119	0.212767	1.48731	0.269306	-0.44298	0.339119	0.782099	0.0533512	A7S7D6	Proteasome subunit beta OS=Nematostella vectensis OX=45351 GN=v1g167347 PE=3 SV=1	>tr|A7S7D6|A7S7D6_NEMVE Proteasome subunit beta OS=Nematostella vectensis OX=45351 GN=v1g167347 PE=3 SV=1
-3.38688	-6.50221	-0.981989	-2.49207	-3.7411	-0.521664	0.500009	-3.38688	-2.49207	0.89481	0.0341025	A7RZN2	Predicted protein OS=Nematostella vectensis OX=45351 GN=v1g183813 PE=4 SV=1	>tr|A7RZN2|A7RZN2_NEMVE Predicted protein OS=Nematostella vectensis OX=45351 GN=v1g183813 PE=4 SV=1
0.992022	1.05063	-0.0124226	1.02261	0.72233	0.288788	0.997847	0.992022	0.72233	-0.269691	0.348968	A7SBJ6	Predicted protein (Fragment) OS=Nematostella vectensis OX=45351 GN=v1g112198 PE=3 SV=1	>tr|A7SBJ6|A7SBJ6_NEMVE Predicted protein (Fragment) OS=Nematostella vectensis OX=45351 GN=v1g112198 PE=3 SV=1
-0.442154	-0.160738	-0.0885067	-0.800606	-0.428619	-0.433533	0.119157	-0.160738	-0.433533	-0.272795	0.346599	A7SGX6	Predicted protein OS=Nematostella vectensis OX=45351 GN=v1g230205 PE=3 SV=1	>tr|A7SGX6|A7SGX6_NEMVE Predicted protein OS=Nematostella vectensis OX=45351 GN=v1g230205 PE=3 SV=1
1.88001	1.76562	2.13565	1.41224	1.40376	1.86343	0.121171	1.88001	1.41224	-0.467766	0.212619	A7SSU7	Predicted protein OS=Nematostella vectensis OX=45351 GN=v1g235912 PE=3 SV=1	>tr|A7SSU7|A7SSU7_NEMVE Predicted protein OS=Nematostella vectensis OX=45351 GN=v1g235912 PE=3 SV=1
0.6672	0.898752	-3.89384	-0.299093	0.714991	-2.94824	0.97317	0.6672	-0.299093	-0.966293	0.0338186	A7SEX7	Predicted protein OS=Nematostella vectensis OX=45351 GN=v1g230057 PE=3 SV=1	>tr|A7SEX7|A7SEX7_NEMVE Predicted protein OS=Nematostella vectensis OX=45351 GN=v1g230057 PE=3 SV=1
2.11138	1.78342	3.47888	2.82237	2.06331	3.60528	0.614991	2.11138	2.82237	0.710987	0.0693816	A7RFQ7	Predicted protein (Fragment) OS=Nematostella vectensis OX=45351 GN=v1g38704 PE=4 SV=1	>tr|A7RFQ7|A7RFQ7_NEMVE Predicted protein (Fragment) OS=Nematostella vectensis OX=45351 GN=v1g38704 PE=4 SV=1
2.14677	1.96483	0.260895	2.2194	1.97066	0.020874	0.956067	1.96483	1.97066	0.00583649	0.434969	A7RN43	Pyrroline-5-carboxylate reductase OS=Nematostella vectensis OX=45351 GN=v1g160797 PE=3 SV=1	>tr|A7RN43|A7RN43_NEMVE Pyrroline-5-carboxylate reductase OS=Nematostella vectensis OX=45351 GN=v1g160797 PE=3 SV=1
2.7999	3.06563	-0.442076	2.26831	2.40196	-0.508505	0.789502	2.7999	2.26831	-0.531588	0.176384	A7SVE8	Predicted protein OS=Nematostella vectensis OX=45351 GN=v1g237547 PE=3 SV=1	>tr|A7SVE8|A7SVE8_NEMVE Predicted protein OS=Nematostella vectensis OX=45351 GN=v1g237547 PE=3 SV=1
2.73746	2.90843	3.15753	2.41562	2.45803	2.78388	0.0860894	2.90843	2.45803	-0.450397	0.223185	A7SHX1	Predicted protein OS=Nematostella vectensis OX=45351 GN=v1g190019 PE=3 SV=1	>tr|A7SHX1|A7SHX1_NEMVE Predicted protein OS=Nematostella vectensis OX=45351 GN=v1g190019 PE=3 SV=1
0.87764	0.184643	1.75862	0.117767	0.33812	1.44033	0.641098	0.87764	0.33812	-0.53952	0.17217	A7SP25	Septin OS=Nematostella vectensis OX=45351 GN=v1g172695 PE=3 SV=1	>tr|A7SP25|A7SP25_NEMVE Septin OS=Nematostella vectensis OX=45351 GN=v1g172695 PE=3 SV=1
0.315315	0.610092	-0.108387	1.21021	0.596184	-0.246714	0.626946	0.315315	0.596184	0.280869	0.249113	A7S107	Predicted protein OS=Nematostella vectensis OX=45351 GN=v1g100359 PE=3 SV=1	>tr|A7S107|A7S107_NEMVE Predicted protein OS=Nematostella vectensis OX=45351 GN=v1g100359 PE=3 SV=1
0.275038	0.72122	2.20096	0.780811	1.17478	2.27485	0.66331	0.72122	1.17478	0.453564	0.158717	A7SA07	Predicted protein OS=Nematostella vectensis OX=45351 GN=v1g243872 PE=4 SV=1	>tr|A7SA07|A7SA07_NEMVE Predicted protein OS=Nematostella vectensis OX=45351 GN=v1g243872 PE=4 SV=1
-2.97432	-1.30228	-1.37572	-0.181128	-0.934792	-0.40312	0.079647	-1.37572	-0.40312	0.972601	0.0244821	A7RSB4	Predicted protein OS=Nematostella vectensis OX=45351 GN=v1g181421 PE=3 SV=1	>tr|A7RSB4|A7RSB4_NEMVE Predicted protein OS=Nematostella vectensis OX=45351 GN=v1g181421 PE=3 SV=1
4.79222	4.45163	3.24837	4.03628	4.6237	2.84645	0.664026	4.45163	4.03628	-0.41535	0.245391	A7RHW5	Predicted protein (Fragment) OS=Nematostella vectensis OX=45351 GN=v1g81828 PE=4 SV=1	>tr|A7RHW5|A7RHW5_NEMVE Predicted protein (Fragment) OS=Nematostella vectensis OX=45351 GN=v1g81828 PE=4 SV=1
2.21348	2.82044	2.44812	2.41581	2.97056	1.28861	0.635619	2.44812	2.41581	-0.0323105	0.463147	A7REW2	Predicted protein OS=Nematostella vectensis OX=45351 GN=v1g176973 PE=3 SV=1	>tr|A7REW2|A7REW2_NEMVE Predicted protein OS=Nematostella vectensis OX=45351 GN=v1g176973 PE=3 SV=1
1.52998	1.93783	-1.54871	2.33068	2.58749	-3.39835	0.955521	1.52998	2.33068	0.800703	0.0496833	A7ST02	Predicted protein OS=Nematostella vectensis OX=45351 GN=v1g193205 PE=4 SV=1	>tr|A7ST02|A7ST02_NEMVE Predicted protein OS=Nematostella vectensis OX=45351 GN=v1g193205 PE=4 SV=1
0.443472	1.88721	1.31677	0.586525	1.72951	1.02606	0.858575	1.31677	1.02606	-0.290707	0.333042	A7RPX4	Histone H2B OS=Nematostella vectensis OX=45351 GN=v1g228495 PE=3 SV=1	>tr|A7RPX4|A7RPX4_NEMVE Histone H2B OS=Nematostella vectensis OX=45351 GN=v1g228495 PE=3 SV=1
0.396975	0.806202	0.0578575	0.334467	-0.0579948	0.147877	0.317204	0.396975	0.147877	-0.249098	0.364838	A7S695	Predicted protein OS=Nematostella vectensis OX=45351 GN=v1g166966 PE=4 SV=1	>tr|A7S695|A7S695_NEMVE Predicted protein OS=Nematostella vectensis OX=45351 GN=v1g166966 PE=4 SV=1
0.106426	-0.899727	1.40565	0.519543	0.0410881	0.990658	0.686775	0.106426	0.519543	0.413116	0.177686	A7SYP4	Predicted protein OS=Nematostella vectensis OX=45351 GN=v1g194841 PE=3 SV=1	>tr|A7SYP4|A7SYP4_NEMVE Predicted protein OS=Nematostella vectensis OX=45351 GN=v1g194841 PE=3 SV=1
1.49937	1.24649	2.69002	1.09578	0.841698	2.11882	0.480633	1.49937	1.09578	-0.403589	0.2531	A7S2S3	Predicted protein OS=Nematostella vectensis OX=45351 GN=v1g205902 PE=4 SV=1	>tr|A7S2S3|A7S2S3_NEMVE Predicted protein OS=Nematostella vectensis OX=45351 GN=v1g205902 PE=4 SV=1
-2.76112	-2.80038	-3.02107	-3.01434	-2.84604	-3.06038	0.338829	-2.80038	-3.01434	-0.213955	0.392448	A7RNW5	Predicted protein OS=Nematostella vectensis OX=45351 GN=v1g199885 PE=4 SV=1	>tr|A7RNW5|A7RNW5_NEMVE Predicted protein OS=Nematostella vectensis OX=45351 GN=v1g199885 PE=4 SV=1
0.30658	0.377781	0.612606	0.751711	1.14585	0.494942	0.15804	0.377781	0.751711	0.37393	0.197371	A7S706	Predicted protein OS=Nematostella vectensis OX=45351 GN=v1g107005 PE=3 SV=1	>tr|A7S706|A7S706_NEMVE Predicted protein OS=Nematostella vectensis OX=45351 GN=v1g107005 PE=3 SV=1
-1.57134	-2.02432	2.00178	-2.52245	-2.317	1.67967	0.793844	-1.57134	-2.317	-0.745661	0.0851021	A7T2E1	Predicted protein (Fragment) OS=Nematostella vectensis OX=45351 GN=v1g143011 PE=4 SV=1	>tr|A7T2E1|A7T2E1_NEMVE Predicted protein (Fragment) OS=Nematostella vectensis OX=45351 GN=v1g143011 PE=4 SV=1
0.2094	0.0779819	1.59286	0.252846	-0.240356	0.919123	0.620187	0.2094	0.252846	0.0434456	0.407507	A7SYL2	Predicted protein OS=Nematostella vectensis OX=45351 GN=v1g248100 PE=4 SV=1	>tr|A7SYL2|A7SYL2_NEMVE Predicted protein OS=Nematostella vectensis OX=45351 GN=v1g248100 PE=4 SV=1
2.91857	1.91817	3.49262	2.64514	1.50376	3.07275	0.603814	2.91857	2.64514	-0.273436	0.34611	A7SJH1	Predicted protein (Fragment) OS=Nematostella vectensis OX=45351 GN=v1g120541 PE=4 SV=1	>tr|A7SJH1|A7SJH1_NEMVE Predicted protein (Fragment) OS=Nematostella vectensis OX=45351 GN=v1g120541 PE=4 SV=1
-2.04687	-2.96822	-0.529415	-2.12319	-2.68486	-0.758055	0.994083	-2.04687	-2.12319	-0.0763187	0.495877	A7STX7	Predicted protein OS=Nematostella vectensis OX=45351 GN=v1g217449 PE=4 SV=1	>tr|A7STX7|A7STX7_NEMVE Predicted protein OS=Nematostella vectensis OX=45351 GN=v1g217449 PE=4 SV=1
0.664274	0.878012	1.56184	0.122009	1.0549	1.60087	0.8414	0.878012	1.0549	0.176889	0.314501	A7RID2	Cysteinyl-tRNA synthetase OS=Nematostella vectensis OX=45351 GN=v1g159064 PE=3 SV=1	>tr|A7RID2|A7RID2_NEMVE Cysteinyl-tRNA synthetase OS=Nematostella vectensis OX=45351 GN=v1g159064 PE=3 SV=1
0.12949	0.153297	1.53769	0.413967	0.221846	1.63153	0.827773	0.153297	0.413967	0.26067	0.261227	A7SCQ4	WD repeat domain phosphoinositide-interacting protein 2 (Fragment) OS=Nematostella vectensis OX=45351 GN=v1g21829 PE=3 SV=1	>tr|A7SCQ4|A7SCQ4_NEMVE WD repeat domain phosphoinositide-interacting protein 2 (Fragment) OS=Nematostella vectensis OX=45351 GN=v1g21829 PE=3 SV=1
-0.22788	-0.278969	-2.14121	-0.721161	-0.394047	-1.17672	0.867801	-0.278969	-0.721161	-0.442192	0.228279	A7RRW0	Integrin beta (Fragment) OS=Nematostella vectensis OX=45351 GN=v1g91193 PE=3 SV=1	>tr|A7RRW0|A7RRW0_NEMVE Integrin beta (Fragment) OS=Nematostella vectensis OX=45351 GN=v1g91193 PE=3 SV=1
0.517426	-0.0169544	0.873482	0.920088	0.548109	-0.492208	0.802177	0.517426	0.548109	0.0306835	0.416782	A7RGH3	Amine oxidase OS=Nematostella vectensis OX=45351 GN=v1g196827 PE=3 SV=1	>tr|A7RGH3|A7RGH3_NEMVE Amine oxidase OS=Nematostella vectensis OX=45351 GN=v1g196827 PE=3 SV=1
2.06724	1.44321	2.22419	2.24547	1.92865	2.28496	0.41182	2.06724	2.24547	0.178232	0.313612	A7SSH2	Predicted protein (Fragment) OS=Nematostella vectensis OX=45351 GN=v1g129973 PE=4 SV=1	>tr|A7SSH2|A7SSH2_NEMVE Predicted protein (Fragment) OS=Nematostella vectensis OX=45351 GN=v1g129973 PE=4 SV=1
-0.704262	-0.478928	0.537117	-0.717239	-0.445505	0.561159	0.979595	-0.478928	-0.445505	0.0334225	0.414787	A7S7K5	Predicted protein OS=Nematostella vectensis OX=45351 GN=v1g208030 PE=4 SV=1	>tr|A7S7K5|A7S7K5_NEMVE Predicted protein OS=Nematostella vectensis OX=45351 GN=v1g208030 PE=4 SV=1
-1.51951	-3.91874	0.756788	-1.04226	-1.20184	0.00864983	0.592128	-1.51951	-1.04226	0.477251	0.148249	A7S5W8	Methylenetetrahydrofolate reductase OS=Nematostella vectensis OX=45351 GN=v1g166823 PE=3 SV=1	>tr|A7S5W8|A7S5W8_NEMVE Methylenetetrahydrofolate reductase OS=Nematostella vectensis OX=45351 GN=v1g166823 PE=3 SV=1
-0.226761	-0.255745	1.82531	-0.0559406	-0.679293	2.08308	0.998835	-0.226761	-0.0559406	0.17082	0.318535	A7S9L0	Mothers against decapentaplegic homolog OS=Nematostella vectensis OX=45351 GN=v1g168041 PE=3 SV=1	>tr|A7S9L0|A7S9L0_NEMVE Mothers against decapentaplegic homolog OS=Nematostella vectensis OX=45351 GN=v1g168041 PE=3 SV=1
6.96951	6.78924	5.98114	6.41475	6.83825	5.95159	0.676672	6.78924	6.41475	-0.374489	0.27271	A7SF05	Predicted protein (Fragment) OS=Nematostella vectensis OX=45351 GN=v1g52979 PE=4 SV=1	>tr|A7SF05|A7SF05_NEMVE Predicted protein (Fragment) OS=Nematostella vectensis OX=45351 GN=v1g52979 PE=4 SV=1
1.75536	1.36758	-0.192575	1.23476	1.3349	-0.117348	0.843649	1.36758	1.23476	-0.132814	0.458071	A7S3C5	Predicted protein (Fragment) OS=Nematostella vectensis OX=45351 GN=v1g54145 PE=4 SV=1	>tr|A7S3C5|A7S3C5_NEMVE Predicted protein (Fragment) OS=Nematostella vectensis OX=45351 GN=v1g54145 PE=4 SV=1
0.472494	0.629404	-1.19292	1.57858	1.05056	1.18631	0.0973989	0.472494	1.18631	0.71382	0.0686791	A7T8T6	Predicted protein OS=Nematostella vectensis OX=45351 GN=v1g223921 PE=4 SV=1	>tr|A7T8T6|A7T8T6_NEMVE Predicted protein OS=Nematostella vectensis OX=45351 GN=v1g223921 PE=4 SV=1
-0.0906982	-0.291771	-0.124109	0.511335	-0.111982	0.9737	0.122395	-0.124109	0.511335	0.635445	0.0902272	A7SPR7	Coatomer subunit epsilon OS=Nematostella vectensis OX=45351 GN=v1g227384 PE=3 SV=1	>tr|A7SPR7|A7SPR7_NEMVE Coatomer subunit epsilon OS=Nematostella vectensis OX=45351 GN=v1g227384 PE=3 SV=1
-0.145567	-0.0299034	1.76684	0.0206642	1.18289	2.21766	0.529269	-0.0299034	1.18289	1.2128	0.00781582	A7S999	Predicted protein OS=Nematostella vectensis OX=45351 GN=v1g243708 PE=4 SV=1	>tr|A7S999|A7S999_NEMVE Predicted protein OS=Nematostella vectensis OX=45351 GN=v1g243708 PE=4 SV=1
1.54421	1.95616	1.24002	1.53474	2.00424	1.3605	0.86042	1.54421	1.53474	-0.0094738	0.446247	A7RKI7	Predicted protein OS=Nematostella vectensis OX=45351 GN=v1g84777 PE=3 SV=1	>tr|A7RKI7|A7RKI7_NEMVE Predicted protein OS=Nematostella vectensis OX=45351 GN=v1g84777 PE=3 SV=1
3.54832	3.51907	2.53438	3.24926	3.35767	2.67122	0.798543	3.51907	3.24926	-0.269812	0.348876	A7SQI5	Predicted protein (Fragment) OS=Nematostella vectensis OX=45351 GN=v1g127574 PE=3 SV=1	>tr|A7SQI5|A7SQI5_NEMVE Predicted protein (Fragment) OS=Nematostella vectensis OX=45351 GN=v1g127574 PE=3 SV=1
1.59351	1.37214	0.692638	1.2967	1.51795	0.274319	0.706584	1.37214	1.2967	-0.0754356	0.495219	A7SH79	General transcription factor TFIIB OS=Nematostella vectensis OX=45351 GN=v1g118178 PE=3 SV=1	>tr|A7SH79|A7SH79_NEMVE General transcription factor TFIIB OS=Nematostella vectensis OX=45351 GN=v1g118178 PE=3 SV=1
0.162275	0.413429	1.33798	0.715065	0.174732	1.3708	0.827561	0.413429	0.715065	0.301636	0.236977	A7SDN5	Predicted protein OS=Nematostella vectensis OX=45351 GN=v1g244535 PE=3 SV=1	>tr|A7SDN5|A7SDN5_NEMVE Predicted protein OS=Nematostella vectensis OX=45351 GN=v1g244535 PE=3 SV=1
0.288818	0.228575	-0.31119	0.422867	-0.0582199	-0.31559	0.864743	0.228575	-0.0582199	-0.286795	0.335985	A7S410	Predicted protein OS=Nematostella vectensis OX=45351 GN=v1g242703 PE=4 SV=1	>tr|A7S410|A7S410_NEMVE Predicted protein OS=Nematostella vectensis OX=45351 GN=v1g242703 PE=4 SV=1
2.12134	1.85025	-3.03719	2.20363	2.58894	-3.53108	0.968481	1.85025	2.20363	0.353378	0.208202	A7SSN1	Predicted protein OS=Nematostella vectensis OX=45351 GN=v1g130157 PE=3 SV=1	>tr|A7SSN1|A7SSN1_NEMVE Predicted protein OS=Nematostella vectensis OX=45351 GN=v1g130157 PE=3 SV=1
1.7839	1.40903	1.97608	2.07231	1.91257	2.38442	0.13846	1.7839	2.07231	0.288406	0.24467	A7S3A4	Predicted protein OS=Nematostella vectensis OX=45351 GN=v1g165919 PE=4 SV=1	>tr|A7S3A4|A7S3A4_NEMVE Predicted protein OS=Nematostella vectensis OX=45351 GN=v1g165919 PE=4 SV=1
2.31208	2.34033	2.15503	2.13085	2.5454	2.07313	0.909291	2.31208	2.13085	-0.181229	0.418658	A7RSD4	Predicted protein OS=Nematostella vectensis OX=45351 GN=v1g201408 PE=4 SV=1	>tr|A7RSD4|A7RSD4_NEMVE Predicted protein OS=Nematostella vectensis OX=45351 GN=v1g201408 PE=4 SV=1
-0.536947	0.668381	1.60049	0.283039	0.551317	0.611736	0.88656	0.668381	0.551317	-0.117064	0.471003	A7SPM3	Predicted protein OS=Nematostella vectensis OX=45351 GN=v1g237414 PE=3 SV=1	>tr|A7SPM3|A7SPM3_NEMVE Predicted protein OS=Nematostella vectensis OX=45351 GN=v1g237414 PE=3 SV=1
-0.416876	-0.176592	0.593607	0.281292	0.0506592	0.565536	0.427682	-0.176592	0.281292	0.457884	0.156772	A7RXF8	Predicted protein OS=Nematostella vectensis OX=45351 GN=v1g203589 PE=4 SV=1	>tr|A7RXF8|A7RXF8_NEMVE Predicted protein OS=Nematostella vectensis OX=45351 GN=v1g203589 PE=4 SV=1
-2.99696	-0.895155	-2.20966	-2.81729	-1.42848	-2.36415	0.829482	-2.20966	-2.36415	-0.15449	0.440351	A7SXC6	Aldehyde dehydrogenase (NAD(+)) OS=Nematostella vectensis OX=45351 GN=v1g175287 PE=3 SV=1	>tr|A7SXC6|A7SXC6_NEMVE Aldehyde dehydrogenase (NAD(+)) OS=Nematostella vectensis OX=45351 GN=v1g175287 PE=3 SV=1
0.275291	1.13199	0.255922	0.368273	0.229853	-0.423351	0.259767	0.275291	0.229853	-0.0454388	0.472895	A7SRG2	Predicted protein OS=Nematostella vectensis OX=45351 GN=v1g246933 PE=4 SV=1	>tr|A7SRG2|A7SRG2_NEMVE Predicted protein OS=Nematostella vectensis OX=45351 GN=v1g246933 PE=4 SV=1
1.855	1.89313	-0.0195599	0.343821	0.521091	0.833672	0.354892	1.855	0.521091	-1.33391	0.00484112	A7SA67	Actin-related protein 2/3 complex subunit 3 OS=Nematostella vectensis OX=45351 GN=v1g235176 PE=3 SV=1	>tr|A7SA67|A7SA67_NEMVE Actin-related protein 2/3 complex subunit 3 OS=Nematostella vectensis OX=45351 GN=v1g235176 PE=3 SV=1
-0.865082	-0.841312	-4.44477	-0.942829	-0.656322	-5.19014	0.915931	-0.865082	-0.942829	-0.0777473	0.496941	A7S213	tRNA-dihydrouridine(47) synthase [NAD(P)(+)] OS=Nematostella vectensis OX=45351 GN=v1g229208 PE=3 SV=1	>tr|A7S213|A7S213_NEMVE tRNA-dihydrouridine(47) synthase [NAD(P)(+)] OS=Nematostella vectensis OX=45351 GN=v1g229208 PE=3 SV=1
2.3085	2.082	0.438444	2.17491	2.06856	0.686295	0.966833	2.082	2.06856	-0.0134392	0.449175	A7SGH8	Predicted protein OS=Nematostella vectensis OX=45351 GN=v1g233184 PE=3 SV=1	>tr|A7SGH8|A7SGH8_NEMVE Predicted protein OS=Nematostella vectensis OX=45351 GN=v1g233184 PE=3 SV=1
1.62323	1.85494	1.5408	1.14875	1.73622	1.77595	0.621652	1.62323	1.73622	0.112989	0.357998	A7RWB9	Actin-related protein 2/3 complex subunit 5 OS=Nematostella vectensis OX=45351 GN=v1g182709 PE=3 SV=1	>tr|A7RWB9|A7RWB9_NEMVE Actin-related protein 2/3 complex subunit 5 OS=Nematostella vectensis OX=45351 GN=v1g182709 PE=3 SV=1
1.17589	1.7574	2.90541	0.646465	1.84797	2.83396	0.844179	1.7574	1.84797	0.0905704	0.373743	A7SGS3	Predicted protein (Fragment) OS=Nematostella vectensis OX=45351 GN=v1g27388 PE=4 SV=1	>tr|A7SGS3|A7SGS3_NEMVE Predicted protein (Fragment) OS=Nematostella vectensis OX=45351 GN=v1g27388 PE=4 SV=1
1.31409	1.635	0.616341	1.21617	1.00964	0.72547	0.571563	1.31409	1.00964	-0.304447	0.322787	A7SVG9	Predicted protein (Fragment) OS=Nematostella vectensis OX=45351 GN=v1g134097 PE=4 SV=1	>tr|A7SVG9|A7SVG9_NEMVE Predicted protein (Fragment) OS=Nematostella vectensis OX=45351 GN=v1g134097 PE=4 SV=1
1.26727	1.2748	1.46846	1.43781	1.39021	1.20462	0.943034	1.2748	1.39021	0.115416	0.356307	A7SSQ7	Glycine N-methyltransferase OS=Nematostella vectensis OX=45351 GN=v1g173936 PE=3 SV=1	>tr|A7SSQ7|A7SSQ7_NEMVE Glycine N-methyltransferase OS=Nematostella vectensis OX=45351 GN=v1g173936 PE=3 SV=1
4.08955	3.61463	2.72887	3.9582	4.16197	2.7948	0.796679	3.61463	3.9582	0.343571	0.213492	A7RT59	Predicted protein OS=Nematostella vectensis OX=45351 GN=v1g181605 PE=3 SV=1	>tr|A7RT59|A7RT59_NEMVE Predicted protein OS=Nematostella vectensis OX=45351 GN=v1g181605 PE=3 SV=1
1.48904	1.69249	-1.95565	1.06214	1.32443	-2.45645	0.81186	1.48904	1.06214	-0.426908	0.237939	A7SXK3	Transmembrane emp24 domain-containing protein OS=Nematostella vectensis OX=45351 GN=v1g194562 PE=3 SV=1	>sp|A7SXK3|TMED_NEMVE Transmembrane emp24 domain-containing protein OS=Nematostella vectensis OX=45351 GN=v1g194562 PE=3 SV=1
-0.453764	-0.687195	0.0518379	-0.682236	-0.547169	-0.033308	0.853745	-0.453764	-0.547169	-0.0934048	0.49048	A7RWE3	Predicted protein OS=Nematostella vectensis OX=45351 GN=v1g241161 PE=4 SV=1	>tr|A7RWE3|A7RWE3_NEMVE Predicted protein OS=Nematostella vectensis OX=45351 GN=v1g241161 PE=4 SV=1
1.19141	1.3547	0.972626	0.920309	0.888798	1.02106	0.12283	1.19141	0.920309	-0.271103	0.34789	A7SXR1	Predicted protein OS=Nematostella vectensis OX=45351 GN=v1g219165 PE=4 SV=1	>tr|A7SXR1|A7SXR1_NEMVE Predicted protein OS=Nematostella vectensis OX=45351 GN=v1g219165 PE=4 SV=1
0.956142	0.433615	-0.753241	0.320173	0.413916	-0.541357	0.814399	0.433615	0.320173	-0.113441	0.473981	A7S5R5	Predicted protein OS=Nematostella vectensis OX=45351 GN=v1g166761 PE=3 SV=1	>tr|A7S5R5|A7S5R5_NEMVE Predicted protein OS=Nematostella vectensis OX=45351 GN=v1g166761 PE=3 SV=1
0.800432	0.863071	-0.960634	0.836229	0.89728	-0.689034	0.89257	0.800432	0.836229	0.0357971	0.41306	A7SBN4	Predicted protein (Fragment) OS=Nematostella vectensis OX=45351 GN=v1g112390 PE=4 SV=1	>tr|A7SBN4|A7SBN4_NEMVE Predicted protein (Fragment) OS=Nematostella vectensis OX=45351 GN=v1g112390 PE=4 SV=1
5.35379	-0.544888	-3.94475	3.90493	3.84846	-4.06183	0.815967	-0.544888	3.84846	4.39335	0	A7S5I6	Predicted protein OS=Nematostella vectensis OX=45351 GN=v1g166681 PE=4 SV=1	>tr|A7S5I6|A7S5I6_NEMVE Predicted protein OS=Nematostella vectensis OX=45351 GN=v1g166681 PE=4 SV=1
1.17224	1.34041	0.352606	0.972836	1.17074	0.360268	0.773191	1.17224	0.972836	-0.199402	0.404051	A7SDS4	Predicted protein OS=Nematostella vectensis OX=45351 GN=v1g210708 PE=3 SV=1	>tr|A7SDS4|A7SDS4_NEMVE Predicted protein OS=Nematostella vectensis OX=45351 GN=v1g210708 PE=3 SV=1
-3.34137	-3.17592	-2.89327	-3.27237	-3.98202	-3.01803	0.415675	-3.17592	-3.27237	-0.0964508	0.48797	A7SVQ6	Predicted protein OS=Nematostella vectensis OX=45351 GN=v1g247680 PE=4 SV=1	>tr|A7SVQ6|A7SVQ6_NEMVE Predicted protein OS=Nematostella vectensis OX=45351 GN=v1g247680 PE=4 SV=1
1.99487	0.588535	-0.592194	-0.0332012	0.629408	-0.889618	0.429568	0.588535	-0.0332012	-0.621737	0.132319	A7SAB6	DNA polymerase OS=Nematostella vectensis OX=45351 GN=v1g168297 PE=3 SV=1	>tr|A7SAB6|A7SAB6_NEMVE DNA polymerase OS=Nematostella vectensis OX=45351 GN=v1g168297 PE=3 SV=1
1.48666	1.50193	-1.10009	1.224	2.04212	-0.820965	0.885883	1.48666	1.224	-0.262657	0.354361	A7SHY2	Predicted protein OS=Nematostella vectensis OX=45351 GN=v1g118891 PE=4 SV=1	>tr|A7SHY2|A7SHY2_NEMVE Predicted protein OS=Nematostella vectensis OX=45351 GN=v1g118891 PE=4 SV=1
0.239136	0.503965	1.15305	0.480694	0.306009	1.06924	0.971802	0.503965	0.480694	-0.0232716	0.456448	A7RI22	Predicted protein OS=Nematostella vectensis OX=45351 GN=v1g158927 PE=3 SV=1	>tr|A7RI22|A7RI22_NEMVE Predicted protein OS=Nematostella vectensis OX=45351 GN=v1g158927 PE=3 SV=1
0.985153	0.676851	2.95406	1.54543	1.22182	3.20853	0.655572	0.985153	1.54543	0.560278	0.115263	A7RT66	Predicted protein (Fragment) OS=Nematostella vectensis OX=45351 GN=v1g92546 PE=4 SV=1	>tr|A7RT66|A7RT66_NEMVE Predicted protein (Fragment) OS=Nematostella vectensis OX=45351 GN=v1g92546 PE=4 SV=1
-3.2929	-3.60866	-2.97349	-2.96101	-4.22289	-1.41126	0.63571	-3.2929	-2.96101	0.331892	0.219892	A7RGG3	Tubulin beta chain OS=Nematostella vectensis OX=45351 GN=v1g196813 PE=3 SV=1	>tr|A7RGG3|A7RGG3_NEMVE Tubulin beta chain OS=Nematostella vectensis OX=45351 GN=v1g196813 PE=3 SV=1
-2.13348	-1.86857	1.76908	-1.99694	-0.453957	1.35456	0.823198	-1.86857	-0.453957	1.41461	0.00260108	A7S9M2	Predicted protein OS=Nematostella vectensis OX=45351 GN=v1g208897 PE=3 SV=1	>tr|A7S9M2|A7S9M2_NEMVE Predicted protein OS=Nematostella vectensis OX=45351 GN=v1g208897 PE=3 SV=1
-2.71129	-1.48931	-0.938709	-0.558153	-0.497183	0.527222	0.0715581	-1.48931	-0.497183	0.992123	0.0224625	A7T741	Predicted protein (Fragment) OS=Nematostella vectensis OX=45351 GN=v1g9145 PE=4 SV=1	>tr|A7T741|A7T741_NEMVE Predicted protein (Fragment) OS=Nematostella vectensis OX=45351 GN=v1g9145 PE=4 SV=1
0.515009	0.476484	0.489822	0.144896	0.50638	-0.0343819	0.145002	0.489822	0.144896	-0.344927	0.293373	A7SW84	Predicted protein OS=Nematostella vectensis OX=45351 GN=v1g174976 PE=4 SV=1	>tr|A7SW84|A7SW84_NEMVE Predicted protein OS=Nematostella vectensis OX=45351 GN=v1g174976 PE=4 SV=1
-0.341698	-0.0380459	0.966402	0.495314	0.590967	0.643938	0.392048	-0.0380459	0.590967	0.629013	0.0921967	A7RF16	Predicted protein OS=Nematostella vectensis OX=45351 GN=v1g196227 PE=4 SV=1	>tr|A7RF16|A7RF16_NEMVE Predicted protein OS=Nematostella vectensis OX=45351 GN=v1g196227 PE=4 SV=1
0.853252	0.864826	-1.92936	1.40786	0.90349	-0.298695	0.522258	0.853252	0.90349	0.0502377	0.402592	A7RGJ0	Predicted protein OS=Nematostella vectensis OX=45351 GN=v1g196848 PE=4 SV=1	>tr|A7RGJ0|A7RGJ0_NEMVE Predicted protein OS=Nematostella vectensis OX=45351 GN=v1g196848 PE=4 SV=1
0.940025	0.503954	0.47225	-0.39007	0.938637	2.18934	0.736739	0.503954	0.938637	0.434683	0.1674	A7SDX0	Predicted protein OS=Nematostella vectensis OX=45351 GN=v1g244580 PE=4 SV=1	>tr|A7SDX0|A7SDX0_NEMVE Predicted protein OS=Nematostella vectensis OX=45351 GN=v1g244580 PE=4 SV=1
-0.616507	0.307259	1.07162	2.01763	0.910017	1.82967	0.0892072	0.307259	1.82967	1.52241	0.0013699	A7SRV8	40S ribosomal protein S4 OS=Nematostella vectensis OX=45351 GN=v1g173646 PE=3 SV=1	>tr|A7SRV8|A7SRV8_NEMVE 40S ribosomal protein S4 OS=Nematostella vectensis OX=45351 GN=v1g173646 PE=3 SV=1
0.786903	0.817112	-0.895145	-0.00581551	0.383457	-0.759695	0.609831	0.786903	-0.00581551	-0.792719	0.0709464	A7SFM8	Predicted protein (Fragment) OS=Nematostella vectensis OX=45351 GN=v1g170078 PE=3 SV=1	>tr|A7SFM8|A7SFM8_NEMVE Predicted protein (Fragment) OS=Nematostella vectensis OX=45351 GN=v1g170078 PE=3 SV=1
0.850967	0.842443	2.1957	0.243866	2.89614	2.57129	0.556804	0.850967	2.57129	1.72033	0.000382616	A7SNR2	Proteasome subunit beta OS=Nematostella vectensis OX=45351 GN=v1g191787 PE=3 SV=1	>tr|A7SNR2|A7SNR2_NEMVE Proteasome subunit beta OS=Nematostella vectensis OX=45351 GN=v1g191787 PE=3 SV=1
0.0500126	-0.596088	0.729597	-0.601265	-0.41198	0.318695	0.570721	0.0500126	-0.41198	-0.461992	0.216099	A7SJP6	Ribosomal RNA-processing protein 40 OS=Nematostella vectensis OX=45351 GN=v1g120763 PE=3 SV=1	>tr|A7SJP6|A7SJP6_NEMVE Ribosomal RNA-processing protein 40 OS=Nematostella vectensis OX=45351 GN=v1g120763 PE=3 SV=1
1.93478	2.4714	-2.13046	2.00433	2.34251	-1.3503	0.904003	1.93478	2.00433	0.0695496	0.388702	A7S8G2	Predicted protein OS=Nematostella vectensis OX=45351 GN=v1g186929 PE=3 SV=1	>tr|A7S8G2|A7S8G2_NEMVE Predicted protein OS=Nematostella vectensis OX=45351 GN=v1g186929 PE=3 SV=1
-2.15287	-0.966625	-1.53951	-0.557306	0.546412	0.888048	0.0291684	-1.53951	0.546412	2.08592	2.58597e-05	A7T0G9	Adenylate kinase OS=Nematostella vectensis OX=45351 GN=v1g140375 PE=3 SV=1	>tr|A7T0G9|A7T0G9_NEMVE Adenylate kinase OS=Nematostella vectensis OX=45351 GN=v1g140375 PE=3 SV=1
-1.52155	-0.984262	-0.169065	-1.76466	-0.912495	-0.605646	0.718755	-0.984262	-0.912495	0.0717678	0.387115	A7RRQ7	Adenylate cyclase OS=Nematostella vectensis OX=45351 GN=v1g234384 PE=3 SV=1	>tr|A7RRQ7|A7RRQ7_NEMVE Adenylate cyclase OS=Nematostella vectensis OX=45351 GN=v1g234384 PE=3 SV=1
-0.793777	-0.895535	0.947256	-2.08516	-1.56974	1.11433	0.632024	-0.793777	-1.56974	-0.775963	0.0757636	A7RQD1	tRNA (guanine(10)-N2)-methyltransferase homolog OS=Nematostella vectensis OX=45351 GN=v1g161519 PE=4 SV=1	>tr|A7RQD1|A7RQD1_NEMVE tRNA (guanine(10)-N2)-methyltransferase homolog OS=Nematostella vectensis OX=45351 GN=v1g161519 PE=4 SV=1
-2.10168	-0.589094	-1.15507	-1.16863	-0.565754	-1.64924	0.790025	-1.15507	-1.16863	-0.0135651	0.449268	A7SPP6	Predicted protein OS=Nematostella vectensis OX=45351 GN=v1g192152 PE=3 SV=1	>tr|A7SPP6|A7SPP6_NEMVE Predicted protein OS=Nematostella vectensis OX=45351 GN=v1g192152 PE=3 SV=1
1.63209	1.73129	0.836662	1.43261	1.54577	0.481985	0.605443	1.63209	1.43261	-0.199488	0.403982	A7SXK1	Predicted protein (Fragment) OS=Nematostella vectensis OX=45351 GN=v1g136836 PE=4 SV=1	>tr|A7SXK1|A7SXK1_NEMVE Predicted protein (Fragment) OS=Nematostella vectensis OX=45351 GN=v1g136836 PE=4 SV=1
-0.18034	-0.449837	1.08943	-0.979376	0.335516	0.701363	0.856977	-0.18034	0.335516	0.515856	0.132199	A7SVS3	Cleavage stimulation factor 50 kDa subunit OS=Nematostella vectensis OX=45351 GN=v1g174858 PE=4 SV=1	>tr|A7SVS3|A7SVS3_NEMVE Cleavage stimulation factor 50 kDa subunit OS=Nematostella vectensis OX=45351 GN=v1g174858 PE=4 SV=1
-2.09253	-1.94939	0.318623	-2.45945	-0.657612	0.267756	0.807362	-1.94939	-0.657612	1.29178	0.00516062	A7SYY2	26S proteasome non-ATPase regulatory subunit 4 OS=Nematostella vectensis OX=45351 GN=v1g236108 PE=3 SV=1	>tr|A7SYY2|A7SYY2_NEMVE 26S proteasome non-ATPase regulatory subunit 4 OS=Nematostella vectensis OX=45351 GN=v1g236108 PE=3 SV=1
-0.298819	0.407503	-0.273005	-0.276615	0.770315	1.03535	0.289316	-0.273005	0.770315	1.04332	0.0178226	A7RZJ9	Phosphotransferase OS=Nematostella vectensis OX=45351 GN=v1g229061 PE=3 SV=1	>tr|A7RZJ9|A7RZJ9_NEMVE Phosphotransferase OS=Nematostella vectensis OX=45351 GN=v1g229061 PE=3 SV=1
-0.126505	-0.105143	-5.92026	-0.504679	-0.342442	-7.29095	0.836018	-0.126505	-0.504679	-0.378174	0.270186	A7RI49	Predicted protein OS=Nematostella vectensis OX=45351 GN=v1g238452 PE=4 SV=1	>tr|A7RI49|A7RI49_NEMVE Predicted protein OS=Nematostella vectensis OX=45351 GN=v1g238452 PE=4 SV=1
0.35076	0.555933	1.1943	0.40905	0.560213	0.944632	0.845412	0.555933	0.560213	0.00428009	0.436113	A7SGM8	Predicted protein OS=Nematostella vectensis OX=45351 GN=v1g189660 PE=3 SV=1	>tr|A7SGM8|A7SGM8_NEMVE Predicted protein OS=Nematostella vectensis OX=45351 GN=v1g189660 PE=3 SV=1
0.14448	0.688131	0.730295	0.120794	0.0562267	0.442343	0.231685	0.688131	0.120794	-0.567337	0.157907	A7SGJ7	Predicted protein OS=Nematostella vectensis OX=45351 GN=v1g245134 PE=4 SV=1	>tr|A7SGJ7|A7SGJ7_NEMVE Predicted protein OS=Nematostella vectensis OX=45351 GN=v1g245134 PE=4 SV=1
-0.476851	-0.230001	0.42815	-1.93084	-1.5371	0.0298767	0.184176	-0.230001	-1.5371	-1.3071	0.00567733	A7RNC1	Mothers against decapentaplegic homolog OS=Nematostella vectensis OX=45351 GN=v1g228395 PE=3 SV=1	>tr|A7RNC1|A7RNC1_NEMVE Mothers against decapentaplegic homolog OS=Nematostella vectensis OX=45351 GN=v1g228395 PE=3 SV=1
1.68925	1.38616	1.74125	1.10074	0.943705	1.8359	0.351809	1.68925	1.10074	-0.588514	0.147583	A7SNV4	Peptidyl-prolyl cis-trans isomerase OS=Nematostella vectensis OX=45351 GN=v1g215109 PE=3 SV=1	>tr|A7SNV4|A7SNV4_NEMVE Peptidyl-prolyl cis-trans isomerase OS=Nematostella vectensis OX=45351 GN=v1g215109 PE=3 SV=1
-1.05986	-3.04516	0.0290241	-3.4164	-1.79408	0.421768	0.876182	-1.05986	-1.79408	-0.734221	0.0888436	A7T476	Predicted protein OS=Nematostella vectensis OX=45351 GN=v1g222088 PE=4 SV=1	>tr|A7T476|A7T476_NEMVE Predicted protein OS=Nematostella vectensis OX=45351 GN=v1g222088 PE=4 SV=1
2.19348	2.20448	3.50327	2.41589	2.12308	3.41293	0.978324	2.20448	2.41589	0.211407	0.291989	A7SG16	Predicted protein OS=Nematostella vectensis OX=45351 GN=v1g116881 PE=3 SV=1	>tr|A7SG16|A7SG16_NEMVE Predicted protein OS=Nematostella vectensis OX=45351 GN=v1g116881 PE=3 SV=1
3.50325	2.91143	1.39986	2.54954	1.65819	0.619743	0.300755	2.91143	1.65819	-1.25323	0.00775406	A8DW18	Predicted protein OS=Nematostella vectensis OX=45351 GN=v1g225879 PE=4 SV=1	>tr|A8DW18|A8DW18_NEMVE Predicted protein OS=Nematostella vectensis OX=45351 GN=v1g225879 PE=4 SV=1
0.119436	0.617506	1.6043	0.0111675	0.198526	1.26789	0.649061	0.617506	0.198526	-0.41898	0.243038	A7SAI5	Predicted protein OS=Nematostella vectensis OX=45351 GN=v1g209275 PE=4 SV=1	>tr|A7SAI5|A7SAI5_NEMVE Predicted protein OS=Nematostella vectensis OX=45351 GN=v1g209275 PE=4 SV=1
-0.538376	-0.457441	-0.856918	-0.546114	-0.458162	-1.24791	0.657024	-0.538376	-0.546114	-0.00773811	0.444966	A7RQ19	Predicted protein OS=Nematostella vectensis OX=45351 GN=v1g239897 PE=3 SV=1	>tr|A7RQ19|A7RQ19_NEMVE Predicted protein OS=Nematostella vectensis OX=45351 GN=v1g239897 PE=3 SV=1
-2.2	-1.19272	2.14584	0.29607	-2.51043	1.7467	0.892995	-1.19272	0.29607	1.48879	0.00167987	A7STX0	Predicted protein (Fragment) OS=Nematostella vectensis OX=45351 GN=v1g131612 PE=4 SV=1	>tr|A7STX0|A7STX0_NEMVE Predicted protein (Fragment) OS=Nematostella vectensis OX=45351 GN=v1g131612 PE=4 SV=1
1.24282	1.72389	-1.51984	1.21743	1.73321	-1.23134	0.950075	1.24282	1.21743	-0.0253983	0.458023	A7SL75	Geranylgeranyl transferase type-2 subunit alpha OS=Nematostella vectensis OX=45351 GN=v1g214007 PE=3 SV=1	>tr|A7SL75|A7SL75_NEMVE Geranylgeranyl transferase type-2 subunit alpha OS=Nematostella vectensis OX=45351 GN=v1g214007 PE=3 SV=1
0.374588	0.114067	-1.29852	0.651152	0.71361	-1.01058	0.639717	0.114067	0.651152	0.537085	0.123903	A7SII0	Predicted protein OS=Nematostella vectensis OX=45351 GN=v1g190171 PE=3 SV=1	>tr|A7SII0|A7SII0_NEMVE Predicted protein OS=Nematostella vectensis OX=45351 GN=v1g190171 PE=3 SV=1
1.01402	1.27328	0.801868	0.989134	1.02828	0.67235	0.493459	1.01402	0.989134	-0.0248909	0.457647	A7SXN2	Peptidyl-prolyl cis-trans isomerase OS=Nematostella vectensis OX=45351 GN=v1g237586 PE=3 SV=1	>tr|A7SXN2|A7SXN2_NEMVE Peptidyl-prolyl cis-trans isomerase OS=Nematostella vectensis OX=45351 GN=v1g237586 PE=3 SV=1
1.02773	1.0164	1.6626	1.16972	1.32319	2.04951	0.46503	1.02773	1.32319	0.295458	0.240553	A7SG06	Predicted protein OS=Nematostella vectensis OX=45351 GN=v1g235418 PE=3 SV=1	>tr|A7SG06|A7SG06_NEMVE Predicted protein OS=Nematostella vectensis OX=45351 GN=v1g235418 PE=3 SV=1
0.752264	0.420612	-0.0436459	2.33126	0.773216	0.683084	0.202958	0.420612	0.773216	0.352604	0.208617	A7T285	Predicted protein OS=Nematostella vectensis OX=45351 GN=v1g248588 PE=4 SV=1	>tr|A7T285|A7T285_NEMVE Predicted protein OS=Nematostella vectensis OX=45351 GN=v1g248588 PE=4 SV=1
0.635614	0.764568	-0.652666	-0.0775795	-0.349518	-0.712717	0.267197	0.635614	-0.349518	-0.985132	0.0309969	A7RSF4	Predicted protein (Fragment) OS=Nematostella vectensis OX=45351 GN=v1g91949 PE=3 SV=1	>tr|A7RSF4|A7RSF4_NEMVE Predicted protein (Fragment) OS=Nematostella vectensis OX=45351 GN=v1g91949 PE=3 SV=1
2.03859	2.13214	1.33223	1.49408	2.1381	1.02899	0.530222	2.03859	1.49408	-0.544512	0.169552	A7SR69	Predicted protein (Fragment) OS=Nematostella vectensis OX=45351 GN=v1g128500 PE=3 SV=1	>tr|A7SR69|A7SR69_NEMVE Predicted protein (Fragment) OS=Nematostella vectensis OX=45351 GN=v1g128500 PE=3 SV=1
3.44845	3.18682	4.21481	3.55212	3.59251	4.90533	0.500786	3.44845	3.59251	0.144058	0.336575	A7SC06	Predicted protein OS=Nematostella vectensis OX=45351 GN=v1g188037 PE=3 SV=1	>tr|A7SC06|A7SC06_NEMVE Predicted protein OS=Nematostella vectensis OX=45351 GN=v1g188037 PE=3 SV=1
0.138334	-0.472347	-0.0626755	-0.198843	-0.846212	0.415909	0.858033	-0.0626755	-0.198843	-0.136168	0.455324	A7SFT2	Predicted protein OS=Nematostella vectensis OX=45351 GN=v1g116698 PE=4 SV=1	>tr|A7SFT2|A7SFT2_NEMVE Predicted protein OS=Nematostella vectensis OX=45351 GN=v1g116698 PE=4 SV=1
0.209791	-0.337561	0.835752	0.106504	0.0461464	0.766228	0.87218	0.209791	0.106504	-0.103287	0.482339	A7SDI6	Predicted protein OS=Nematostella vectensis OX=45351 GN=v1g114223 PE=4 SV=1	>tr|A7SDI6|A7SDI6_NEMVE Predicted protein OS=Nematostella vectensis OX=45351 GN=v1g114223 PE=4 SV=1
1.95439	1.72508	0.374638	1.18753	1.51148	-0.723486	0.462643	1.72508	1.18753	-0.537544	0.173214	A8DWK7	Predicted protein (Fragment) OS=Nematostella vectensis OX=45351 GN=v1g226029 PE=4 SV=1	>tr|A8DWK7|A8DWK7_NEMVE Predicted protein (Fragment) OS=Nematostella vectensis OX=45351 GN=v1g226029 PE=4 SV=1
0.963545	1.47152	0.966795	0.859987	1.25623	0.957582	0.624659	0.966795	0.957582	-0.00921249	0.446054	A7RW42	Predicted protein OS=Nematostella vectensis OX=45351 GN=v1g95288 PE=3 SV=1	>tr|A7RW42|A7RW42_NEMVE Predicted protein OS=Nematostella vectensis OX=45351 GN=v1g95288 PE=3 SV=1
1.28747	1.53662	1.31427	1.21859	-0.266302	1.40678	0.329758	1.31427	1.21859	-0.0956802	0.488605	A7SCD8	Predicted protein (Fragment) OS=Nematostella vectensis OX=45351 GN=v1g244284 PE=4 SV=1	>tr|A7SCD8|A7SCD8_NEMVE Predicted protein (Fragment) OS=Nematostella vectensis OX=45351 GN=v1g244284 PE=4 SV=1
-1.78965	-2.35257	-2.9861	-2.11419	-1.94134	-1.7661	0.292809	-2.35257	-1.94134	0.411232	0.178603	A7RIU5	RNA helicase OS=Nematostella vectensis OX=45351 GN=v1g236387 PE=3 SV=1	>tr|A7RIU5|A7RIU5_NEMVE RNA helicase OS=Nematostella vectensis OX=45351 GN=v1g236387 PE=3 SV=1
-1.77858	-2.48359	-0.639101	-1.81691	-1.84658	-1.50995	0.876545	-1.77858	-1.81691	-0.0383282	0.467613	A7SDS8	Predicted protein (Fragment) OS=Nematostella vectensis OX=45351 GN=v1g114558 PE=3 SV=1	>tr|A7SDS8|A7SDS8_NEMVE Predicted protein (Fragment) OS=Nematostella vectensis OX=45351 GN=v1g114558 PE=3 SV=1
-1.77188	-1.43941	0.254213	-1.74344	-0.106903	0.475386	0.594711	-1.43941	-0.106903	1.33251	0.00413383	A7S9X6	Predicted protein OS=Nematostella vectensis OX=45351 GN=v1g168144 PE=3 SV=1	>tr|A7S9X6|A7S9X6_NEMVE Predicted protein OS=Nematostella vectensis OX=45351 GN=v1g168144 PE=3 SV=1
1.12434	0.52462	-1.35793	0.865511	0.806795	-1.35378	0.993422	0.52462	0.806795	0.282175	0.24834	A7STV7	Predicted protein OS=Nematostella vectensis OX=45351 GN=v1g217427 PE=4 SV=1	>tr|A7STV7|A7STV7_NEMVE Predicted protein OS=Nematostella vectensis OX=45351 GN=v1g217427 PE=4 SV=1
-0.56596	-0.00315666	-0.771034	-0.636087	-0.246628	-0.824118	0.690785	-0.56596	-0.636087	-0.0701275	0.491266	A7RI48	Predicted protein OS=Nematostella vectensis OX=45351 GN=v1g178205 PE=3 SV=1	>tr|A7RI48|A7RI48_NEMVE Predicted protein OS=Nematostella vectensis OX=45351 GN=v1g178205 PE=3 SV=1
1.93338	0.0689125	1.11049	1.50429	-0.0219669	1.02178	0.787153	1.11049	1.02178	-0.0887089	0.49435	A7S157	Predicted protein (Fragment) OS=Nematostella vectensis OX=45351 GN=v1g20232 PE=4 SV=1	>tr|A7S157|A7S157_NEMVE Predicted protein (Fragment) OS=Nematostella vectensis OX=45351 GN=v1g20232 PE=4 SV=1
0.576885	0.467957	0.745001	-0.732063	-0.52503	-0.0605888	0.00843355	0.576885	-0.52503	-1.10192	0.0175312	A7SR85	Predicted protein OS=Nematostella vectensis OX=45351 GN=v1g246895 PE=3 SV=1	>tr|A7SR85|A7SR85_NEMVE Predicted protein OS=Nematostella vectensis OX=45351 GN=v1g246895 PE=3 SV=1
0.381025	0.516937	1.3543	1.04064	0.822517	1.25255	0.430622	0.516937	1.04064	0.523705	0.129088	A7T108	Predicted protein OS=Nematostella vectensis OX=45351 GN=v1g248429 PE=4 SV=1	>tr|A7T108|A7T108_NEMVE Predicted protein OS=Nematostella vectensis OX=45351 GN=v1g248429 PE=4 SV=1
0.410282	0.228746	-0.18133	-0.263426	0.387274	0.750284	0.707454	0.228746	0.387274	0.158527	0.326771	A7RUM6	Ferredoxin--NADP(+) reductase (Fragment) OS=Nematostella vectensis OX=45351 GN=v1g93833 PE=3 SV=1	>tr|A7RUM6|A7RUM6_NEMVE Ferredoxin--NADP(+) reductase (Fragment) OS=Nematostella vectensis OX=45351 GN=v1g93833 PE=3 SV=1
1.97476	2.46724	0.651709	1.04025	2.16426	0.758532	0.614714	1.97476	1.04025	-0.934513	0.0390556	A7RXX3	ATP synthase subunit b OS=Nematostella vectensis OX=45351 GN=v1g203782 PE=3 SV=1	>tr|A7RXX3|A7RXX3_NEMVE ATP synthase subunit b OS=Nematostella vectensis OX=45351 GN=v1g203782 PE=3 SV=1
-0.0925732	-0.175205	-0.942503	-0.244226	0.00273514	-1.32578	0.819899	-0.175205	-0.244226	-0.0690212	0.490442	A7SNU3	Nicalin OS=Nematostella vectensis OX=45351 GN=v1g191831 PE=3 SV=1	>tr|A7SNU3|A7SNU3_NEMVE Nicalin OS=Nematostella vectensis OX=45351 GN=v1g191831 PE=3 SV=1
2.32551	1.71125	2.3328	1.43834	1.37504	1.43247	0.0267712	2.32551	1.43247	-0.893042	0.0468628	A7SSK5	Predicted protein OS=Nematostella vectensis OX=45351 GN=v1g247152 PE=4 SV=1	>tr|A7SSK5|A7SSK5_NEMVE Predicted protein OS=Nematostella vectensis OX=45351 GN=v1g247152 PE=4 SV=1
1.97477	1.66526	2.33402	0.99613	1.55499	2.08259	0.291971	1.97477	1.55499	-0.419777	0.242522	A7RI05	Predicted protein OS=Nematostella vectensis OX=45351 GN=v1g197410 PE=4 SV=1	>tr|A7RI05|A7RI05_NEMVE Predicted protein OS=Nematostella vectensis OX=45351 GN=v1g197410 PE=4 SV=1
1.10956	1.49975	3.44238	0.910189	1.57226	3.80654	0.947782	1.49975	1.57226	0.072506	0.386587	A7RUC6	Predicted protein OS=Nematostella vectensis OX=45351 GN=v1g202288 PE=4 SV=1	>tr|A7RUC6|A7RUC6_NEMVE Predicted protein OS=Nematostella vectensis OX=45351 GN=v1g202288 PE=4 SV=1
1.73462	2.41854	-0.719646	1.79996	2.49781	-1.4962	0.898924	1.73462	1.79996	0.0653381	0.391719	A7SX99	Cytochrome c oxidase polypeptide Va OS=Nematostella vectensis OX=45351 GN=v1g175253 PE=3 SV=1	>tr|A7SX99|A7SX99_NEMVE Cytochrome c oxidase polypeptide Va OS=Nematostella vectensis OX=45351 GN=v1g175253 PE=3 SV=1
0.733582	0.380449	0.339077	3.09734	2.63169	3.20896	0.000324438	0.380449	3.09734	2.71689	8.66607e-08	A7RFH7	Peptidase M20 domain-containing protein 2 OS=Nematostella vectensis OX=45351 GN=v1g227851 PE=3 SV=1	>tr|A7RFH7|A7RFH7_NEMVE Peptidase M20 domain-containing protein 2 OS=Nematostella vectensis OX=45351 GN=v1g227851 PE=3 SV=1
2.45955	0.238024	4.49112	3.51656	1.6322	3.20349	0.789588	2.45955	3.20349	0.743946	0.0615424	A7SKY1	40S ribosomal protein S25 OS=Nematostella vectensis OX=45351 GN=v1g190935 PE=3 SV=1	>tr|A7SKY1|A7SKY1_NEMVE 40S ribosomal protein S25 OS=Nematostella vectensis OX=45351 GN=v1g190935 PE=3 SV=1
-3.67208	-1.59123	-0.399267	-3.81037	-4.87454	-0.55658	0.500575	-1.59123	-3.81037	-2.21914	5.02675e-06	A7RW77	DNA topoisomerase OS=Nematostella vectensis OX=45351 GN=v1g182679 PE=3 SV=1	>tr|A7RW77|A7RW77_NEMVE DNA topoisomerase OS=Nematostella vectensis OX=45351 GN=v1g182679 PE=3 SV=1
-0.872221	-0.144547	0.966419	0.470062	0.0032196	1.2516	0.412052	-0.144547	0.470062	0.614609	0.096723	A7S5F6	Tryptophanyl-tRNA synthetase OS=Nematostella vectensis OX=45351 GN=v1g185875 PE=3 SV=1	>tr|A7S5F6|A7S5F6_NEMVE Tryptophanyl-tRNA synthetase OS=Nematostella vectensis OX=45351 GN=v1g185875 PE=3 SV=1
2.20307	1.78177	2.83976	3.13783	3.05538	3.76534	0.051636	2.20307	3.13783	0.934761	0.0288317	A7RGQ8	Predicted protein (Fragment) OS=Nematostella vectensis OX=45351 GN=v1g80734 PE=4 SV=1	>tr|A7RGQ8|A7RGQ8_NEMVE Predicted protein (Fragment) OS=Nematostella vectensis OX=45351 GN=v1g80734 PE=4 SV=1
0.825203	0.420282	-0.480415	0.953211	0.552446	-0.985022	0.913631	0.420282	0.552446	0.132164	0.344718	A7RWL2	Predicted protein OS=Nematostella vectensis OX=45351 GN=v1g95934 PE=3 SV=1	>tr|A7RWL2|A7RWL2_NEMVE Predicted protein OS=Nematostella vectensis OX=45351 GN=v1g95934 PE=3 SV=1
1.0631	0.515818	1.51743	0.725447	0.941505	1.11955	0.756618	1.0631	0.941505	-0.12159	0.467283	A7SPM7	Predicted protein OS=Nematostella vectensis OX=45351 GN=v1g235777 PE=4 SV=1	>tr|A7SPM7|A7SPM7_NEMVE Predicted protein OS=Nematostella vectensis OX=45351 GN=v1g235777 PE=4 SV=1
0.560946	0.871172	0.617878	0.315426	0.521055	0.550991	0.141326	0.617878	0.521055	-0.0968227	0.487663	A7S0I4	Predicted protein OS=Nematostella vectensis OX=45351 GN=v1g164939 PE=3 SV=1	>tr|A7S0I4|A7S0I4_NEMVE Predicted protein OS=Nematostella vectensis OX=45351 GN=v1g164939 PE=3 SV=1
-0.635221	-0.870018	-1.67503	-0.398603	-0.123241	-1.52577	0.517212	-0.870018	-0.398603	0.471415	0.150784	A7SN34	Dynamin-1-like protein OS=Nematostella vectensis OX=45351 GN=v1g191557 PE=3 SV=1	>tr|A7SN34|A7SN34_NEMVE Dynamin-1-like protein OS=Nematostella vectensis OX=45351 GN=v1g191557 PE=3 SV=1
-2.31417	-1.18938	0.933542	-0.941601	-1.52227	1.14376	0.755594	-1.18938	-0.941601	0.247776	0.269115	A7RYA4	Coiled-coil domain-containing protein 47 OS=Nematostella vectensis OX=45351 GN=v1g203929 PE=4 SV=1	>tr|A7RYA4|A7RYA4_NEMVE Coiled-coil domain-containing protein 47 OS=Nematostella vectensis OX=45351 GN=v1g203929 PE=4 SV=1
-1.19822	-0.258678	1.27844	0.0580883	-0.0109825	2.72075	0.442388	-0.258678	0.0580883	0.316767	0.228343	A7RVH8	Predicted protein OS=Nematostella vectensis OX=45351 GN=v1g240969 PE=4 SV=1	>tr|A7RVH8|A7RVH8_NEMVE Predicted protein OS=Nematostella vectensis OX=45351 GN=v1g240969 PE=4 SV=1
-1.54622	-1.40014	-0.0815563	-0.419302	-0.526438	0.0381241	0.228009	-1.40014	-0.419302	0.980833	0.0236126	A7SQV3	Proteasome subunit beta OS=Nematostella vectensis OX=45351 GN=v1g173323 PE=3 SV=1	>tr|A7SQV3|A7SQV3_NEMVE Proteasome subunit beta OS=Nematostella vectensis OX=45351 GN=v1g173323 PE=3 SV=1
1.92035	1.54972	0.931131	2.07702	1.54321	0.932337	0.914009	1.54972	1.54321	-0.00650215	0.444054	A7RW24	Predicted protein OS=Nematostella vectensis OX=45351 GN=v1g241092 PE=4 SV=1	>tr|A7RW24|A7RW24_NEMVE Predicted protein OS=Nematostella vectensis OX=45351 GN=v1g241092 PE=4 SV=1
3.06043	2.04573	1.13324	2.61967	1.5285	0.908377	0.626142	2.04573	1.5285	-0.517229	0.184176	A7SYQ0	Predicted protein OS=Nematostella vectensis OX=45351 GN=v1g248130 PE=4 SV=1	>tr|A7SYQ0|A7SYQ0_NEMVE Predicted protein OS=Nematostella vectensis OX=45351 GN=v1g248130 PE=4 SV=1
1.93584	2.10219	1.52764	1.5945	1.79312	1.37269	0.269242	1.93584	1.5945	-0.341337	0.295931	A7RLP1	Predicted protein OS=Nematostella vectensis OX=45351 GN=v1g198924 PE=4 SV=1	>tr|A7RLP1|A7RLP1_NEMVE Predicted protein OS=Nematostella vectensis OX=45351 GN=v1g198924 PE=4 SV=1
-1.4285	-2.12708	0.195135	-0.112583	-0.835691	0.236156	0.308249	-1.4285	-0.112583	1.31591	0.00452781	A7SDR6	Predicted protein OS=Nematostella vectensis OX=45351 GN=v1g114533 PE=4 SV=1	>tr|A7SDR6|A7SDR6_NEMVE Predicted protein OS=Nematostella vectensis OX=45351 GN=v1g114533 PE=4 SV=1
2.09293	2.01646	-0.364214	1.13173	2.20618	-0.0513153	0.889957	2.01646	1.13173	-0.884729	0.048569	A7S864	Complex I-B16.6 OS=Nematostella vectensis OX=45351 GN=v1g108313 PE=3 SV=1	>tr|A7S864|A7S864_NEMVE Complex I-B16.6 OS=Nematostella vectensis OX=45351 GN=v1g108313 PE=3 SV=1
-0.715706	1.38682	-3.65223	-2.55368	0.782049	-4.47133	0.634944	-0.715706	-2.55368	-1.83797	0.000142557	A7SRV3	Predicted protein (Fragment) OS=Nematostella vectensis OX=45351 GN=v1g216470 PE=3 SV=1	>tr|A7SRV3|A7SRV3_NEMVE Predicted protein (Fragment) OS=Nematostella vectensis OX=45351 GN=v1g216470 PE=3 SV=1
0.0659256	0.000196457	1.97146	0.394882	0.749544	1.76877	0.722699	0.0659256	0.749544	0.683619	0.0764577	A7SV11	Predicted protein OS=Nematostella vectensis OX=45351 GN=v1g193865 PE=3 SV=1	>tr|A7SV11|A7SV11_NEMVE Predicted protein OS=Nematostella vectensis OX=45351 GN=v1g193865 PE=3 SV=1
0.175072	0.809704	-5.86356	-0.105675	1.81285	-6.79795	0.984259	0.175072	-0.105675	-0.280746	0.340555	A7S5I9	Predicted protein OS=Nematostella vectensis OX=45351 GN=v1g185918 PE=3 SV=1	>tr|A7S5I9|A7S5I9_NEMVE Predicted protein OS=Nematostella vectensis OX=45351 GN=v1g185918 PE=3 SV=1
-0.617971	-0.190107	4.28267	-0.0313816	0	0.825645	0.604614	-0.190107	0	0.190107	0.305792	A7RZE6	Replication termination factor 2 OS=Nematostella vectensis OX=45351 GN=v1g164493 PE=3 SV=1	>tr|A7RZE6|A7RZE6_NEMVE Replication termination factor 2 OS=Nematostella vectensis OX=45351 GN=v1g164493 PE=3 SV=1
1.01316	1.09465	0.734596	0.328466	0.894747	0.480997	0.132477	1.01316	0.480997	-0.532164	0.176076	A7S4J0	Predicted protein (Fragment) OS=Nematostella vectensis OX=45351 GN=v1g104395 PE=3 SV=1	>tr|A7S4J0|A7S4J0_NEMVE Predicted protein (Fragment) OS=Nematostella vectensis OX=45351 GN=v1g104395 PE=3 SV=1
-0.67988	-0.930206	0.0169163	-0.861301	-0.491579	0.240345	0.728477	-0.67988	-0.491579	0.188301	0.306976	A7RFC6	Predicted protein (Fragment) OS=Nematostella vectensis OX=45351 GN=v1g78927 PE=4 SV=1	>tr|A7RFC6|A7RFC6_NEMVE Predicted protein (Fragment) OS=Nematostella vectensis OX=45351 GN=v1g78927 PE=4 SV=1
-0.539249	0.777956	1.15962	1.24945	1.00025	1.93905	0.187776	0.777956	1.24945	0.471493	0.15075	A7SGM7	Predicted protein OS=Nematostella vectensis OX=45351 GN=v1g245160 PE=3 SV=1	>tr|A7SGM7|A7SGM7_NEMVE Predicted protein OS=Nematostella vectensis OX=45351 GN=v1g245160 PE=3 SV=1
1.94385	2.12779	2.48173	1.78864	1.78616	2.73334	0.828055	2.12779	1.78864	-0.339151	0.297493	A7SG48	UPF0728 protein v1g117062 OS=Nematostella vectensis OX=45351 GN=v1g117062 PE=3 SV=1	>sp|A7SG48|U728_NEMVE UPF0728 protein v1g117062 OS=Nematostella vectensis OX=45351 GN=v1g117062 PE=3 SV=1
1.21094	1.24487	0.209414	1.17299	1.54325	0.420605	0.756677	1.21094	1.17299	-0.0379581	0.467338	A7SRY1	Pyruvate dehydrogenase E1 component subunit alpha OS=Nematostella vectensis OX=45351 GN=v1g233533 PE=4 SV=1	>tr|A7SRY1|A7SRY1_NEMVE Pyruvate dehydrogenase E1 component subunit alpha OS=Nematostella vectensis OX=45351 GN=v1g233533 PE=4 SV=1
-3.08514	-3.08993	1.26062	-2.74251	-3.39242	0.455547	0.89839	-3.08514	-2.74251	0.342628	0.214004	A7SA10	RNA-dependent RNA polymerase (Fragment) OS=Nematostella vectensis OX=45351 GN=v1g70204 PE=3 SV=1	>tr|A7SA10|A7SA10_NEMVE RNA-dependent RNA polymerase (Fragment) OS=Nematostella vectensis OX=45351 GN=v1g70204 PE=3 SV=1
0.488779	0.791145	2.18011	0.978168	1.51234	2.73194	0.469019	0.791145	1.51234	0.721195	0.0668755	A7REX0	Predicted protein (Fragment) OS=Nematostella vectensis OX=45351 GN=v1g79012 PE=4 SV=1	>tr|A7REX0|A7REX0_NEMVE Predicted protein (Fragment) OS=Nematostella vectensis OX=45351 GN=v1g79012 PE=4 SV=1
-1.32325	-2.00432	-1.11213	-1.35364	-1.38387	-1.89178	0.853455	-1.32325	-1.38387	-0.0606251	0.48419	A7RJ51	Asparaginase OS=Nematostella vectensis OX=45351 GN=v1g83566 PE=4 SV=1	>tr|A7RJ51|A7RJ51_NEMVE Asparaginase OS=Nematostella vectensis OX=45351 GN=v1g83566 PE=4 SV=1
3.77381	4.52218	4.17361	4.27232	3.82786	3.94348	0.605861	4.17361	3.94348	-0.230131	0.379662	A7SGM0	Predicted protein OS=Nematostella vectensis OX=45351 GN=v1g245153 PE=4 SV=1	>tr|A7SGM0|A7SGM0_NEMVE Predicted protein OS=Nematostella vectensis OX=45351 GN=v1g245153 PE=4 SV=1
-0.244076	0.380835	1.4294	-2.966	-2.38612	1.24019	0.248844	0.380835	-2.38612	-2.76695	1.44555e-08	A7S3J9	Tripeptidyl aminopeptidase OS=Nematostella vectensis OX=45351 GN=v1g242624 PE=4 SV=1	>tr|A7S3J9|A7S3J9_NEMVE Tripeptidyl aminopeptidase OS=Nematostella vectensis OX=45351 GN=v1g242624 PE=4 SV=1
-1.58987	-1.15892	1.75675	-0.568119	-2.43152	1.45495	0.910414	-1.15892	-0.568119	0.590805	0.104557	A7SRU4	RNA helicase OS=Nematostella vectensis OX=45351 GN=v1g192845 PE=3 SV=1	>tr|A7SRU4|A7SRU4_NEMVE RNA helicase OS=Nematostella vectensis OX=45351 GN=v1g192845 PE=3 SV=1
1.38891	1.08544	0.259989	0.574181	0.441549	0.536167	0.310345	1.08544	0.536167	-0.549269	0.167081	A7SDX6	Predicted protein OS=Nematostella vectensis OX=45351 GN=v1g237148 PE=3 SV=1	>tr|A7SDX6|A7SDX6_NEMVE Predicted protein OS=Nematostella vectensis OX=45351 GN=v1g237148 PE=3 SV=1
-4.76533	-1.94251	-0.493191	-1.94953	-2.28824	0.716648	0.479229	-1.94251	-1.94953	-0.00702477	0.44444	A7RFK1	Predicted protein (Fragment) OS=Nematostella vectensis OX=45351 GN=v1g79796 PE=3 SV=1	>tr|A7RFK1|A7RFK1_NEMVE Predicted protein (Fragment) OS=Nematostella vectensis OX=45351 GN=v1g79796 PE=3 SV=1
0.563286	0.742186	-1.13568	-0.651674	-0.0982132	-0.0103951	0.649011	0.563286	-0.0982132	-0.661499	0.115526	A7S0M6	Predicted protein OS=Nematostella vectensis OX=45351 GN=v1g164975 PE=3 SV=1	>tr|A7S0M6|A7S0M6_NEMVE Predicted protein OS=Nematostella vectensis OX=45351 GN=v1g164975 PE=3 SV=1
2.01493	1.67052	-0.746407	1.87553	2.12227	-1.17435	0.978921	1.67052	1.87553	0.205011	0.296103	A7SPS4	Predicted protein OS=Nematostella vectensis OX=45351 GN=v1g246645 PE=4 SV=1	>tr|A7SPS4|A7SPS4_NEMVE Predicted protein OS=Nematostella vectensis OX=45351 GN=v1g246645 PE=4 SV=1
6.71535	5.99051	5.86061	5.61862	5.74837	5.23058	0.100171	5.99051	5.61862	-0.371887	0.274499	A7SL07	WD repeat-containing protein 89 OS=Nematostella vectensis OX=45351 GN=v1g213921 PE=4 SV=1	>tr|A7SL07|A7SL07_NEMVE WD repeat-containing protein 89 OS=Nematostella vectensis OX=45351 GN=v1g213921 PE=4 SV=1
-3.78147	-4.28261	-4.04241	-4.31771	-4.24705	-4.66878	0.126017	-4.04241	-4.31771	-0.275303	0.344688	A7RFX2	Glutamate dehydrogenase OS=Nematostella vectensis OX=45351 GN=v1g227888 PE=3 SV=1	>tr|A7RFX2|A7RFX2_NEMVE Glutamate dehydrogenase OS=Nematostella vectensis OX=45351 GN=v1g227888 PE=3 SV=1
0.272326	0.294847	-0.467945	-0.0465794	0.318445	-0.255064	0.931766	0.272326	-0.0465794	-0.318905	0.312141	A7SFU1	5'-nucleotidase OS=Nematostella vectensis OX=45351 GN=v1g116849 PE=3 SV=1	>tr|A7SFU1|A7SFU1_NEMVE 5'-nucleotidase OS=Nematostella vectensis OX=45351 GN=v1g116849 PE=3 SV=1
0.459583	1.18378	-0.760223	1.08222	0.813808	-0.25878	0.737567	0.459583	0.813808	0.354225	0.207749	A7RKT7	Predicted protein (Fragment) OS=Nematostella vectensis OX=45351 GN=v1g198562 PE=4 SV=1	>tr|A7RKT7|A7RKT7_NEMVE Predicted protein (Fragment) OS=Nematostella vectensis OX=45351 GN=v1g198562 PE=4 SV=1
1.20883	-0.60326	0.26124	-0.434404	-0.151991	0.177116	0.484177	0.26124	-0.151991	-0.413231	0.246771	A7SL38	DNA-directed RNA polymerases I and III subunit RPAC1 OS=Nematostella vectensis OX=45351 GN=v1g122262 PE=3 SV=1	>tr|A7SL38|A7SL38_NEMVE DNA-directed RNA polymerases I and III subunit RPAC1 OS=Nematostella vectensis OX=45351 GN=v1g122262 PE=3 SV=1
1.05477	0.95006	1.51102	0.38554	0.884377	1.25436	0.339446	1.05477	0.884377	-0.170397	0.42742	A7RKM0	Predicted protein OS=Nematostella vectensis OX=45351 GN=v1g84810 PE=4 SV=1	>tr|A7RKM0|A7RKM0_NEMVE Predicted protein OS=Nematostella vectensis OX=45351 GN=v1g84810 PE=4 SV=1
-1.68176	-1.20437	-0.43811	-0.0400276	-0.943453	0.742809	0.165696	-1.20437	-0.0400276	1.16435	0.00998432	A7SAA1	Predicted protein OS=Nematostella vectensis OX=45351 GN=v1g209174 PE=3 SV=1	>tr|A7SAA1|A7SAA1_NEMVE Predicted protein OS=Nematostella vectensis OX=45351 GN=v1g209174 PE=3 SV=1
0.331425	-0.222376	1.46208	-0.109291	0.704496	1.36161	0.853564	0.331425	0.704496	0.373072	0.197816	A7S0I5	Predicted protein OS=Nematostella vectensis OX=45351 GN=v1g204906 PE=4 SV=1	>tr|A7S0I5|A7S0I5_NEMVE Predicted protein OS=Nematostella vectensis OX=45351 GN=v1g204906 PE=4 SV=1
-3.2133	0.232122	-0.217485	-0.417131	-0.829231	-0.237368	0.629349	-0.217485	-0.417131	-0.199646	0.403855	A7S015	Predicted protein OS=Nematostella vectensis OX=45351 GN=v1g204696 PE=3 SV=1	>tr|A7S015|A7S015_NEMVE Predicted protein OS=Nematostella vectensis OX=45351 GN=v1g204696 PE=3 SV=1
-1.66255	-1.81901	0.73621	-0.361839	-2.31887	-0.0151787	0.988703	-1.66255	-0.361839	1.30071	0.00491786	A7SYL3	Predicted protein OS=Nematostella vectensis OX=45351 GN=v1g219557 PE=3 SV=1	>tr|A7SYL3|A7SYL3_NEMVE Predicted protein OS=Nematostella vectensis OX=45351 GN=v1g219557 PE=3 SV=1
-3.04838	-3.92747	-2.96628	-2.39737	-4.22058	-2.82549	0.805093	-3.04838	-2.82549	0.222893	0.284668	A7RX50	Predicted protein OS=Nematostella vectensis OX=45351 GN=v1g241286 PE=4 SV=1	>tr|A7RX50|A7RX50_NEMVE Predicted protein OS=Nematostella vectensis OX=45351 GN=v1g241286 PE=4 SV=1
-3.94095	-3.11072	-2.1255	-1.82224	-2.31539	-0.514341	0.115011	-3.11072	-1.82224	1.28848	0.00525298	A7S251	Predicted protein OS=Nematostella vectensis OX=45351 GN=v1g242304 PE=3 SV=1	>tr|A7S251|A7S251_NEMVE Predicted protein OS=Nematostella vectensis OX=45351 GN=v1g242304 PE=3 SV=1
-2.77979	-4.80793	-4.61615	-1.31472	-1.43472	0.47637	0.0208104	-4.61615	-1.31472	3.30143	1.33036e-10	A7SI82	Predicted protein (Fragment) OS=Nematostella vectensis OX=45351 GN=v1g119279 PE=4 SV=1	>tr|A7SI82|A7SI82_NEMVE Predicted protein (Fragment) OS=Nematostella vectensis OX=45351 GN=v1g119279 PE=4 SV=1
-0.448318	0.0330009	-3.40399	-2.3629	-0.656965	-4.19822	0.487541	-0.448318	-2.3629	-1.91458	7.63127e-05	A7RTU0	Predicted protein (Fragment) OS=Nematostella vectensis OX=45351 GN=v1g93093 PE=3 SV=1	>tr|A7RTU0|A7RTU0_NEMVE Predicted protein (Fragment) OS=Nematostella vectensis OX=45351 GN=v1g93093 PE=3 SV=1
0.979784	1.63623	-5.63712	1.06785	1.39932	-0.833578	0.557053	0.979784	1.06785	0.088068	0.375515	A7RR94	Electron transfer flavoprotein subunit alpha OS=Nematostella vectensis OX=45351 GN=v1g181047 PE=3 SV=1	>tr|A7RR94|A7RR94_NEMVE Electron transfer flavoprotein subunit alpha OS=Nematostella vectensis OX=45351 GN=v1g181047 PE=3 SV=1
0.645309	-0.831928	1.49465	0.995161	0.153852	1.58167	0.583446	0.645309	0.995161	0.349852	0.210095	A7RWA1	Predicted protein OS=Nematostella vectensis OX=45351 GN=v1g203090 PE=4 SV=1	>tr|A7RWA1|A7RWA1_NEMVE Predicted protein OS=Nematostella vectensis OX=45351 GN=v1g203090 PE=4 SV=1
1.29997	1.54868	-3.00708	1.3234	1.40602	-1.32006	0.777491	1.29997	1.3234	0.0234299	0.422075	A7T224	Predicted protein OS=Nematostella vectensis OX=45351 GN=v1g231343 PE=3 SV=1	>tr|A7T224|A7T224_NEMVE Predicted protein OS=Nematostella vectensis OX=45351 GN=v1g231343 PE=3 SV=1
-0.600374	0.549623	0.418007	-0.0951939	0.340994	-0.0218849	0.907838	0.418007	-0.0218849	-0.439892	0.229719	A7SHH3	Mannosyl-glycoprotein endo-beta-N-acetylglucosaminidase (Fragment) OS=Nematostella vectensis OX=45351 GN=v1g118606 PE=3 SV=1	>tr|A7SHH3|A7SHH3_NEMVE Mannosyl-glycoprotein endo-beta-N-acetylglucosaminidase (Fragment) OS=Nematostella vectensis OX=45351 GN=v1g118606 PE=3 SV=1
0.340324	0.350014	0.620943	1.0554	0.816372	0.549883	0.0985344	0.350014	0.816372	0.466358	0.153004	A7T4H0	Predicted protein OS=Nematostella vectensis OX=45351 GN=v1g222210 PE=4 SV=1	>tr|A7T4H0|A7T4H0_NEMVE Predicted protein OS=Nematostella vectensis OX=45351 GN=v1g222210 PE=4 SV=1
0.269505	0.743855	-0.829336	-1.55492	0.789976	-1.6384	0.402647	0.269505	-1.55492	-1.82443	0.000158814	A7RHX8	3-hydroxyisobutyrate dehydrogenase OS=Nematostella vectensis OX=45351 GN=v1g178116 PE=3 SV=1	>tr|A7RHX8|A7RHX8_NEMVE 3-hydroxyisobutyrate dehydrogenase OS=Nematostella vectensis OX=45351 GN=v1g178116 PE=3 SV=1
2.71377	2.87706	3.76469	2.98724	2.74591	3.77111	0.917556	2.87706	2.98724	0.110178	0.35996	A7SH82	40S ribosomal protein S18 OS=Nematostella vectensis OX=45351 GN=v1g245261 PE=3 SV=1	>tr|A7SH82|A7SH82_NEMVE 40S ribosomal protein S18 OS=Nematostella vectensis OX=45351 GN=v1g245261 PE=3 SV=1
0.611656	0.851204	2.1534	0.273407	-0.0897102	1.94446	0.563449	0.851204	0.273407	-0.577797	0.15275	A7RSV5	Mitogen-activated protein kinase OS=Nematostella vectensis OX=45351 GN=v1g92175 PE=3 SV=1	>tr|A7RSV5|A7RSV5_NEMVE Mitogen-activated protein kinase OS=Nematostella vectensis OX=45351 GN=v1g92175 PE=3 SV=1
-0.718666	-0.546644	1.19345	0.745499	0.261494	1.50137	0.292028	-0.546644	0.745499	1.29214	0.00515046	A7STW4	Proteasome subunit beta OS=Nematostella vectensis OX=45351 GN=v1g193516 PE=3 SV=1	>tr|A7STW4|A7STW4_NEMVE Proteasome subunit beta OS=Nematostella vectensis OX=45351 GN=v1g193516 PE=3 SV=1
4.42746	4.11236	3.96475	4.20183	4.16224	3.42852	0.453409	4.11236	4.16224	0.049881	0.402849	A7S423	Predicted protein OS=Nematostella vectensis OX=45351 GN=v1g103835 PE=3 SV=1	>tr|A7S423|A7S423_NEMVE Predicted protein OS=Nematostella vectensis OX=45351 GN=v1g103835 PE=3 SV=1
2.92025	3.11355	0.94471	2.75273	3.26719	1.22111	0.929274	2.92025	2.75273	-0.167524	0.42975	A7SL23	Predicted protein (Fragment) OS=Nematostella vectensis OX=45351 GN=v1g122234 PE=4 SV=1	>tr|A7SL23|A7SL23_NEMVE Predicted protein (Fragment) OS=Nematostella vectensis OX=45351 GN=v1g122234 PE=4 SV=1
-1.78208	-2.02761	1.01392	-0.797722	-1.54156	1.50001	0.651412	-1.78208	-0.797722	0.984358	0.0232483	A7RTE4	Predicted protein OS=Nematostella vectensis OX=45351 GN=v1g92892 PE=4 SV=1	>tr|A7RTE4|A7RTE4_NEMVE Predicted protein OS=Nematostella vectensis OX=45351 GN=v1g92892 PE=4 SV=1
0.409681	0.401567	-0.814632	-0.0282631	0.466614	-1.20785	0.711099	0.401567	-0.0282631	-0.429831	0.236075	A7SSN6	Predicted protein OS=Nematostella vectensis OX=45351 GN=v1g247170 PE=4 SV=1	>tr|A7SSN6|A7SSN6_NEMVE Predicted protein OS=Nematostella vectensis OX=45351 GN=v1g247170 PE=4 SV=1
-1.53057	-1.93081	0.337959	0.0416393	-0.103512	0.324068	0.187321	-1.53057	0.0416393	1.57221	0.0010058	A7SHY3	NudC domain-containing protein 1 OS=Nematostella vectensis OX=45351 GN=v1g235501 PE=4 SV=1	>tr|A7SHY3|A7SHY3_NEMVE NudC domain-containing protein 1 OS=Nematostella vectensis OX=45351 GN=v1g235501 PE=4 SV=1
4.186	4.47238	4.59625	4.79709	4.75878	4.50529	0.15192	4.47238	4.75878	0.2864	0.245848	A7RH73	Predicted protein OS=Nematostella vectensis OX=45351 GN=v1g238243 PE=4 SV=1	>tr|A7RH73|A7RH73_NEMVE Predicted protein OS=Nematostella vectensis OX=45351 GN=v1g238243 PE=4 SV=1
0.307947	0.765076	0.439962	0.236305	0.56093	-0.192617	0.304105	0.439962	0.236305	-0.203657	0.400649	A7REY1	Inosine-5'-monophosphate dehydrogenase OS=Nematostella vectensis OX=45351 GN=v1g236271 PE=3 SV=1	>tr|A7REY1|A7REY1_NEMVE Inosine-5'-monophosphate dehydrogenase OS=Nematostella vectensis OX=45351 GN=v1g236271 PE=3 SV=1
0.76182	0.575153	0.703993	0.190643	0.30521	0.446808	0.0166306	0.703993	0.30521	-0.398783	0.256287	A7SKU9	Predicted protein OS=Nematostella vectensis OX=45351 GN=v1g171688 PE=4 SV=1	>tr|A7SKU9|A7SKU9_NEMVE Predicted protein OS=Nematostella vectensis OX=45351 GN=v1g171688 PE=4 SV=1
0.45121	0.211571	-1.93962	-0.282936	-0.331846	-2.62955	0.57815	0.211571	-0.331846	-0.543417	0.170124	A7SLQ1	Predicted protein OS=Nematostella vectensis OX=45351 GN=v1g171940 PE=4 SV=1	>tr|A7SLQ1|A7SLQ1_NEMVE Predicted protein OS=Nematostella vectensis OX=45351 GN=v1g171940 PE=4 SV=1
-3.81801	-3.93899	-0.92832	-7.78672	-2.58202	-0.632259	0.759153	-3.81801	-2.58202	1.236	0.00693288	A7RS93	40S ribosomal protein S15 OS=Nematostella vectensis OX=45351 GN=v1g181408 PE=3 SV=1	>tr|A7RS93|A7RS93_NEMVE 40S ribosomal protein S15 OS=Nematostella vectensis OX=45351 GN=v1g181408 PE=3 SV=1
2.95991	2.45417	3.71114	2.07818	2.44573	3.21305	0.402856	2.95991	2.44573	-0.514183	0.185856	A7S765	Leucyl-tRNA synthetase (Fragment) OS=Nematostella vectensis OX=45351 GN=v1g107088 PE=4 SV=1	>tr|A7S765|A7S765_NEMVE Leucyl-tRNA synthetase (Fragment) OS=Nematostella vectensis OX=45351 GN=v1g107088 PE=4 SV=1
-4.26174	-3.91855	1.63439	-4.44081	-6.40864	1.24334	0.749801	-3.91855	-4.44081	-0.522264	0.181419	A7RGQ2	Predicted protein OS=Nematostella vectensis OX=45351 GN=v1g196900 PE=4 SV=1	>tr|A7RGQ2|A7RGQ2_NEMVE Predicted protein OS=Nematostella vectensis OX=45351 GN=v1g196900 PE=4 SV=1
0.40484	0.616821	-1.75814	-1.33415	-0.812784	-3.54355	0.217638	0.40484	-1.33415	-1.73899	0.000308588	A7S471	Phosphohydroxythreonine aminotransferase OS=Nematostella vectensis OX=45351 GN=v1g206542 PE=3 SV=1	>tr|A7S471|A7S471_NEMVE Phosphohydroxythreonine aminotransferase OS=Nematostella vectensis OX=45351 GN=v1g206542 PE=3 SV=1
-3.14135	-3.68291	-2.25485	-3.19646	-2.60729	-3.19356	0.955582	-3.14135	-3.19356	-0.0522118	0.47793	A7SY06	Predicted protein OS=Nematostella vectensis OX=45351 GN=v1g219293 PE=4 SV=1	>tr|A7SY06|A7SY06_NEMVE Predicted protein OS=Nematostella vectensis OX=45351 GN=v1g219293 PE=4 SV=1
-0.584545	-0.357561	0.927011	0.213688	0.00494385	1.37937	0.445385	-0.357561	0.213688	0.571249	0.111329	A7SLN6	Predicted protein OS=Nematostella vectensis OX=45351 GN=v1g214206 PE=4 SV=1	>tr|A7SLN6|A7SLN6_NEMVE Predicted protein OS=Nematostella vectensis OX=45351 GN=v1g214206 PE=4 SV=1
-2.08013	-1.73299	1.69307	-2.61431	2.74922	0.82114	0.631445	-1.73299	0.82114	2.55413	4.2836e-07	A7S3C7	Predicted protein OS=Nematostella vectensis OX=45351 GN=v1g185184 PE=4 SV=1	>tr|A7S3C7|A7S3C7_NEMVE Predicted protein OS=Nematostella vectensis OX=45351 GN=v1g185184 PE=4 SV=1
-0.680006	0.0496731	-2.22054	-2.01973	-0.285238	-1.25373	0.791872	-0.680006	-1.25373	-0.573719	0.154747	A7STP8	2-hydroxyacyl-CoA lyase 2 (Fragment) OS=Nematostella vectensis OX=45351 GN=v1g131401 PE=3 SV=1	>tr|A7STP8|A7STP8_NEMVE 2-hydroxyacyl-CoA lyase 2 (Fragment) OS=Nematostella vectensis OX=45351 GN=v1g131401 PE=3 SV=1
0.3797	0.0913372	0.700935	-0.439844	0.0552464	0.686758	0.477642	0.3797	0.0552464	-0.324453	0.308096	A7SNV5	Peptidyl-prolyl cis-trans isomerase OS=Nematostella vectensis OX=45351 GN=v1g191841 PE=3 SV=1	>tr|A7SNV5|A7SNV5_NEMVE Peptidyl-prolyl cis-trans isomerase OS=Nematostella vectensis OX=45351 GN=v1g191841 PE=3 SV=1
1.8662	2.13444	2.30096	1.24214	2.02828	2.1035	0.365392	2.13444	2.02828	-0.106163	0.479971	A7T2F6	Predicted protein (Fragment) OS=Nematostella vectensis OX=45351 GN=v1g195585 PE=4 SV=1	>tr|A7T2F6|A7T2F6_NEMVE Predicted protein (Fragment) OS=Nematostella vectensis OX=45351 GN=v1g195585 PE=4 SV=1
0.0645618	-0.249275	-1.24769	-1.79242	-0.682114	-1.46344	0.179992	-0.249275	-1.46344	-1.21416	0.00965323	A7S523	Predicted protein OS=Nematostella vectensis OX=45351 GN=v1g166542 PE=3 SV=1	>tr|A7S523|A7S523_NEMVE Predicted protein OS=Nematostella vectensis OX=45351 GN=v1g166542 PE=3 SV=1
-0.0100727	0.229685	-1.75882	-0.407978	0.0206661	-1.08677	0.976904	-0.0100727	-0.407978	-0.397905	0.256871	A7RIM5	Predicted protein (Fragment) OS=Nematostella vectensis OX=45351 GN=v1g30364 PE=3 SV=1	>tr|A7RIM5|A7RIM5_NEMVE Predicted protein (Fragment) OS=Nematostella vectensis OX=45351 GN=v1g30364 PE=3 SV=1
-1.74316	-2.59311	-0.252075	-4.6546	-3.34706	-1.14295	0.285202	-1.74316	-3.34706	-1.6039	0.000830891	A7S3Z1	NEDD8-activating enzyme E1 catalytic subunit OS=Nematostella vectensis OX=45351 GN=v1g103714 PE=3 SV=1	>tr|A7S3Z1|A7S3Z1_NEMVE NEDD8-activating enzyme E1 catalytic subunit OS=Nematostella vectensis OX=45351 GN=v1g103714 PE=3 SV=1
-0.516634	-0.588089	-0.447361	-0.209799	-0.511127	-0.56233	0.487269	-0.516634	-0.511127	0.00550652	0.435211	A7RXR2	Predicted protein (Fragment) OS=Nematostella vectensis OX=45351 GN=v1g96973 PE=4 SV=1	>tr|A7RXR2|A7RXR2_NEMVE Predicted protein (Fragment) OS=Nematostella vectensis OX=45351 GN=v1g96973 PE=4 SV=1
0.825899	1.02761	2.17219	1.41453	1.47706	2.51732	0.449816	1.02761	1.47706	0.449451	0.160583	A7SBY1	Predicted protein OS=Nematostella vectensis OX=45351 GN=v1g112761 PE=3 SV=1	>tr|A7SBY1|A7SBY1_NEMVE Predicted protein OS=Nematostella vectensis OX=45351 GN=v1g112761 PE=3 SV=1
-0.277641	-0.356733	0.800472	-1.29833	-0.569262	0.584131	0.506534	-0.277641	-0.569262	-0.29162	0.332356	A7S7I8	Predicted protein (Fragment) OS=Nematostella vectensis OX=45351 GN=v1g107735 PE=4 SV=1	>tr|A7S7I8|A7S7I8_NEMVE Predicted protein (Fragment) OS=Nematostella vectensis OX=45351 GN=v1g107735 PE=4 SV=1
-1.56379	-1.1905	-4.3247	-1.76982	-0.944614	-4.71591	0.94199	-1.56379	-1.76982	-0.20603	0.398755	A7RZB8	Predicted protein OS=Nematostella vectensis OX=45351 GN=v1g183698 PE=4 SV=1	>tr|A7RZB8|A7RZB8_NEMVE Predicted protein OS=Nematostella vectensis OX=45351 GN=v1g183698 PE=4 SV=1
-1.96343	-1.25966	-0.00561333	-1.28524	-1.25478	0.207155	0.712729	-1.25966	-1.25478	0.004879	0.435673	A7RM15	Predicted protein (Fragment) OS=Nematostella vectensis OX=45351 GN=v1g86416 PE=4 SV=1	>tr|A7RM15|A7RM15_NEMVE Predicted protein (Fragment) OS=Nematostella vectensis OX=45351 GN=v1g86416 PE=4 SV=1
-0.0309715	-0.0255547	-0.554245	-0.685318	-0.460293	-0.492361	0.144101	-0.0309715	-0.492361	-0.46139	0.216464	A7SH71	alpha-1,2-Mannosidase OS=Nematostella vectensis OX=45351 GN=v1g245257 PE=3 SV=1	>tr|A7SH71|A7SH71_NEMVE alpha-1,2-Mannosidase OS=Nematostella vectensis OX=45351 GN=v1g245257 PE=3 SV=1
0.419443	0.538067	0.247499	0.261358	0.173138	0.297205	0.161699	0.419443	0.261358	-0.158085	0.437422	A7SS50	Predicted protein OS=Nematostella vectensis OX=45351 GN=v1g173734 PE=4 SV=1	>tr|A7SS50|A7SS50_NEMVE Predicted protein OS=Nematostella vectensis OX=45351 GN=v1g173734 PE=4 SV=1
0.362951	0.32832	1.42594	0.0800476	0.682148	0.879486	0.732912	0.362951	0.682148	0.319197	0.226973	A7S571	Predicted protein OS=Nematostella vectensis OX=45351 GN=v1g185829 PE=4 SV=1	>tr|A7S571|A7S571_NEMVE Predicted protein OS=Nematostella vectensis OX=45351 GN=v1g185829 PE=4 SV=1
-1.63192	-1.00622	-0.875946	-1.3242	-1.34143	-1.32315	0.535001	-1.00622	-1.3242	-0.317982	0.312816	A7RJL6	Centromere protein M OS=Nematostella vectensis OX=45351 GN=v1g198077 PE=4 SV=1	>tr|A7RJL6|A7RJL6_NEMVE Centromere protein M OS=Nematostella vectensis OX=45351 GN=v1g198077 PE=4 SV=1
2.88112	3.22177	-0.254227	2.22084	2.75868	0.407993	0.912583	2.88112	2.22084	-0.66028	0.116017	A7RNI6	ATP synthase subunit gamma OS=Nematostella vectensis OX=45351 GN=v1g239595 PE=3 SV=1	>tr|A7RNI6|A7RNI6_NEMVE ATP synthase subunit gamma OS=Nematostella vectensis OX=45351 GN=v1g239595 PE=3 SV=1
-0.650438	-0.129915	0.969835	-0.994619	-1.32155	0.628902	0.461739	-0.129915	-0.994619	-0.864704	0.0528837	A7S4U6	Predicted protein OS=Nematostella vectensis OX=45351 GN=v1g232695 PE=4 SV=1	>tr|A7S4U6|A7S4U6_NEMVE Predicted protein OS=Nematostella vectensis OX=45351 GN=v1g232695 PE=4 SV=1
-0.437923	-0.144045	-0.524117	-0.799202	0.118725	-0.573004	0.877495	-0.437923	-0.573004	-0.13508	0.456214	A7RZB4	Predicted protein OS=Nematostella vectensis OX=45351 GN=v1g164461 PE=4 SV=1	>tr|A7RZB4|A7RZB4_NEMVE Predicted protein OS=Nematostella vectensis OX=45351 GN=v1g164461 PE=4 SV=1
-1.606	-1.1678	-0.500994	-1.73939	-2.13544	-0.546143	0.543164	-1.1678	-1.73939	-0.57159	0.155796	A7RZV9	Predicted protein (Fragment) OS=Nematostella vectensis OX=45351 GN=v1g99065 PE=3 SV=1	>tr|A7RZV9|A7RZV9_NEMVE Predicted protein (Fragment) OS=Nematostella vectensis OX=45351 GN=v1g99065 PE=3 SV=1
1.5914	1.14696	1.49284	1.37444	0.945265	1.66857	0.761802	1.49284	1.37444	-0.118402	0.469902	A7RHX7	Predicted protein OS=Nematostella vectensis OX=45351 GN=v1g236359 PE=3 SV=1	>tr|A7RHX7|A7RHX7_NEMVE Predicted protein OS=Nematostella vectensis OX=45351 GN=v1g236359 PE=3 SV=1
-0.234556	-0.721926	0.412918	1.28079	0.0199318	-0.359375	0.452121	-0.234556	0.0199318	0.254488	0.264994	A7RM97	Predicted protein OS=Nematostella vectensis OX=45351 GN=v1g160446 PE=3 SV=1	>tr|A7RM97|A7RM97_NEMVE Predicted protein OS=Nematostella vectensis OX=45351 GN=v1g160446 PE=3 SV=1
-0.057518	-0.0595531	1.22147	-0.318245	-0.230558	1.28596	0.864556	-0.057518	-0.230558	-0.17304	0.425278	A7SDX1	Predicted protein OS=Nematostella vectensis OX=45351 GN=v1g114632 PE=4 SV=1	>tr|A7SDX1|A7SDX1_NEMVE Predicted protein OS=Nematostella vectensis OX=45351 GN=v1g114632 PE=4 SV=1
0.191904	0.619865	1.88123	0.8221	0.785606	2.02673	0.654806	0.619865	0.8221	0.202234	0.297898	A7SEN7	Ribokinase OS=Nematostella vectensis OX=45351 GN=v1g235350 PE=3 SV=1	>tr|A7SEN7|A7SEN7_NEMVE Ribokinase OS=Nematostella vectensis OX=45351 GN=v1g235350 PE=3 SV=1
3.19858	3.05821	3.35795	3.28446	3.37037	3.41825	0.183153	3.19858	3.37037	0.171783	0.317893	A7SMR0	Meiosis expressed gene 1 protein homolog OS=Nematostella vectensis OX=45351 GN=v1g237368 PE=3 SV=1	>sp|A7SMR0|MEIG1_NEMVE Meiosis expressed gene 1 protein homolog OS=Nematostella vectensis OX=45351 GN=v1g237368 PE=3 SV=1
0.525585	0.198559	-0.686432	0.0209808	0.0587406	-0.942074	0.572071	0.198559	0.0209808	-0.177578	0.421607	A7S0P8	Predicted protein OS=Nematostella vectensis OX=45351 GN=v1g165005 PE=3 SV=1	>tr|A7S0P8|A7S0P8_NEMVE Predicted protein OS=Nematostella vectensis OX=45351 GN=v1g165005 PE=3 SV=1
-0.840494	-0.0966187	1.02072	2.15448	0.628014	1.11301	0.145323	-0.0966187	1.11301	1.20963	0.00794392	A7S4S4	60S ribosomal protein L6 OS=Nematostella vectensis OX=45351 GN=v1g236919 PE=3 SV=1	>tr|A7S4S4|A7S4S4_NEMVE 60S ribosomal protein L6 OS=Nematostella vectensis OX=45351 GN=v1g236919 PE=3 SV=1
-0.678596	0.366022	0.268936	-1.24347	0.468658	0.379822	0.865488	0.268936	0.379822	0.110886	0.359465	A7S9Q6	E2 ubiquitin-conjugating enzyme OS=Nematostella vectensis OX=45351 GN=v1g235155 PE=3 SV=1	>tr|A7S9Q6|A7S9Q6_NEMVE E2 ubiquitin-conjugating enzyme OS=Nematostella vectensis OX=45351 GN=v1g235155 PE=3 SV=1
1.04603	0.763878	1.01329	-0.112415	0.424753	0.752106	0.0933459	1.01329	0.424753	-0.588541	0.147571	A7RK30	Quinone oxidoreductase-like protein 2 homolog OS=Nematostella vectensis OX=45351 GN=v1g238856 PE=3 SV=1	>sp|A7RK30|QORL2_NEMVE Quinone oxidoreductase-like protein 2 homolog OS=Nematostella vectensis OX=45351 GN=v1g238856 PE=3 SV=1
0.955912	0.892006	-1.38544	1.18555	1.188	-1.99667	0.983681	0.892006	1.18555	0.293543	0.241667	A7S0D1	V-type proton ATPase subunit H OS=Nematostella vectensis OX=45351 GN=v1g164874 PE=3 SV=1	>tr|A7S0D1|A7S0D1_NEMVE V-type proton ATPase subunit H OS=Nematostella vectensis OX=45351 GN=v1g164874 PE=3 SV=1
-0.907694	-0.720036	0.841089	0.876299	-0.284819	1.28708	0.288897	-0.720036	0.876299	1.59633	0.000863514	A7T0C1	40S ribosomal protein S8 OS=Nematostella vectensis OX=45351 GN=v1g195152 PE=3 SV=1	>tr|A7T0C1|A7T0C1_NEMVE 40S ribosomal protein S8 OS=Nematostella vectensis OX=45351 GN=v1g195152 PE=3 SV=1
0.214931	-0.0297489	0.193634	-0.533222	-0.0534229	0.136507	0.266373	0.193634	-0.0534229	-0.247057	0.366424	A7S4P1	Predicted protein (Fragment) OS=Nematostella vectensis OX=45351 GN=v1g206757 PE=4 SV=1	>tr|A7S4P1|A7S4P1_NEMVE Predicted protein (Fragment) OS=Nematostella vectensis OX=45351 GN=v1g206757 PE=4 SV=1
-0.222168	-0.688137	-2.16496	-0.867085	-0.838259	-1.85159	0.823341	-0.688137	-0.867085	-0.178947	0.4205	A7RWT5	Ubiquinone biosynthesis monooxygenase COQ6, mitochondrial OS=Nematostella vectensis OX=45351 GN=v1g182839 PE=3 SV=1	>tr|A7RWT5|A7RWT5_NEMVE Ubiquinone biosynthesis monooxygenase COQ6, mitochondrial OS=Nematostella vectensis OX=45351 GN=v1g182839 PE=3 SV=1
-1.03081	-1.01329	0.797777	-3.64593	-2.53584	0.776724	0.396255	-1.01329	-2.53584	-1.52256	0.00145655	A7RIJ4	Predicted protein (Fragment) OS=Nematostella vectensis OX=45351 GN=v1g36078 PE=4 SV=1	>tr|A7RIJ4|A7RIJ4_NEMVE Predicted protein (Fragment) OS=Nematostella vectensis OX=45351 GN=v1g36078 PE=4 SV=1
-1.08883	-0.77599	-6.45304	-1.93235	-1.24582	-6.18518	0.891764	-1.08883	-1.93235	-0.843523	0.0577727	A7SP75	Predicted protein OS=Nematostella vectensis OX=45351 GN=v1g246524 PE=3 SV=1	>tr|A7SP75|A7SP75_NEMVE Predicted protein OS=Nematostella vectensis OX=45351 GN=v1g246524 PE=3 SV=1
1.92318	1.99505	-1.19392	1.789	1.92477	-1.91952	0.85931	1.92318	1.789	-0.134184	0.456949	A7SCA4	Predicted protein OS=Nematostella vectensis OX=45351 GN=v1g210064 PE=3 SV=1	>tr|A7SCA4|A7SCA4_NEMVE Predicted protein OS=Nematostella vectensis OX=45351 GN=v1g210064 PE=3 SV=1
0.17845	-0.944633	0.906321	-1.91762	-1.15083	0.536646	0.379796	0.17845	-1.15083	-1.32928	0.00497711	A7RTU2	Diphthine methyl ester synthase OS=Nematostella vectensis OX=45351 GN=v1g93189 PE=3 SV=1	>tr|A7RTU2|A7RTU2_NEMVE Diphthine methyl ester synthase OS=Nematostella vectensis OX=45351 GN=v1g93189 PE=3 SV=1
-1.76759	-1.08911	-0.794474	-1.27582	-1.61654	-0.551258	0.878923	-1.08911	-1.27582	-0.186707	0.414242	A7S9H4	Predicted protein OS=Nematostella vectensis OX=45351 GN=v1g243754 PE=4 SV=1	>tr|A7S9H4|A7S9H4_NEMVE Predicted protein OS=Nematostella vectensis OX=45351 GN=v1g243754 PE=4 SV=1
-0.4627	-1.09544	-3.2725	-2.09627	-1.37435	-3.47366	0.539127	-1.09544	-2.09627	-1.00083	0.0287973	A7RJ81	Predicted protein OS=Nematostella vectensis OX=45351 GN=v1g238696 PE=3 SV=1	>tr|A7RJ81|A7RJ81_NEMVE Predicted protein OS=Nematostella vectensis OX=45351 GN=v1g238696 PE=3 SV=1
1.66545	1.19601	3.1266	1.14557	0.988028	2.40321	0.54575	1.66545	1.14557	-0.519878	0.182722	A7S1H0	Predicted protein OS=Nematostella vectensis OX=45351 GN=v1g184512 PE=4 SV=1	>tr|A7S1H0|A7S1H0_NEMVE Predicted protein OS=Nematostella vectensis OX=45351 GN=v1g184512 PE=4 SV=1
-1.13768	-1.30328	0.278154	-1.09345	-1.28399	0.158712	0.979314	-1.13768	-1.09345	0.0442314	0.406938	A7RUD3	Fascin OS=Nematostella vectensis OX=45351 GN=v1g182068 PE=3 SV=1	>tr|A7RUD3|A7RUD3_NEMVE Fascin OS=Nematostella vectensis OX=45351 GN=v1g182068 PE=3 SV=1
0.00930786	-0.0781059	1.47909	-0.261665	0.0630207	0.666939	0.613285	0.00930786	0.0630207	0.0537128	0.400083	A7SAR6	Predicted protein OS=Nematostella vectensis OX=45351 GN=v1g168448 PE=4 SV=1	>tr|A7SAR6|A7SAR6_NEMVE Predicted protein OS=Nematostella vectensis OX=45351 GN=v1g168448 PE=4 SV=1
0.401413	0.751554	0.976355	0.446615	0.0562687	-0.372547	0.0829543	0.751554	0.0562687	-0.695286	0.102495	A7SIH5	Predicted protein OS=Nematostella vectensis OX=45351 GN=v1g170954 PE=4 SV=1	>tr|A7SIH5|A7SIH5_NEMVE Predicted protein OS=Nematostella vectensis OX=45351 GN=v1g170954 PE=4 SV=1
-0.232531	-0.0241814	0.851711	1.69817	0.116816	1.19518	0.23249	-0.0241814	1.19518	1.21936	0.00755658	A7SWD4	Ribosomal protein L15 OS=Nematostella vectensis OX=45351 GN=v1g194235 PE=3 SV=1	>tr|A7SWD4|A7SWD4_NEMVE Ribosomal protein L15 OS=Nematostella vectensis OX=45351 GN=v1g194235 PE=3 SV=1
-1.33058	-1.18628	0.360462	-1.15194	-1.73652	0.169899	0.822314	-1.18628	-1.15194	0.0343418	0.414118	A7S9X9	Predicted protein OS=Nematostella vectensis OX=45351 GN=v1g110445 PE=4 SV=1	>tr|A7S9X9|A7S9X9_NEMVE Predicted protein OS=Nematostella vectensis OX=45351 GN=v1g110445 PE=4 SV=1
-3.18419	-2.51307	-2.01322	-2.9101	-3.1197	-1.86276	0.912038	-2.51307	-2.9101	-0.397028	0.257456	A7RYV2	Predicted protein (Fragment) OS=Nematostella vectensis OX=45351 GN=v1g98072 PE=4 SV=1	>tr|A7RYV2|A7RYV2_NEMVE Predicted protein (Fragment) OS=Nematostella vectensis OX=45351 GN=v1g98072 PE=4 SV=1
-0.585167	-0.479689	-0.430563	-0.372797	-0.188871	-0.633972	0.506035	-0.479689	-0.372797	0.106892	0.362258	A7SA25	Predicted protein OS=Nematostella vectensis OX=45351 GN=v1g209082 PE=3 SV=1	>tr|A7SA25|A7SA25_NEMVE Predicted protein OS=Nematostella vectensis OX=45351 GN=v1g209082 PE=3 SV=1
-0.672499	-0.083952	0.752909	0.195551	0.0217876	0.501549	0.610682	-0.083952	0.195551	0.279503	0.249922	A7SZN2	Predicted protein (Fragment) OS=Nematostella vectensis OX=45351 GN=v1g139276 PE=3 SV=1	>tr|A7SZN2|A7SZN2_NEMVE Predicted protein (Fragment) OS=Nematostella vectensis OX=45351 GN=v1g139276 PE=3 SV=1
0.352541	0.854136	-5.65143	-0.643564	1.08029	-4.82635	0.994948	0.352541	-0.643564	-0.996105	0.0294451	A7RM36	Predicted protein OS=Nematostella vectensis OX=45351 GN=v1g231988 PE=4 SV=1	>tr|A7RM36|A7RM36_NEMVE Predicted protein OS=Nematostella vectensis OX=45351 GN=v1g231988 PE=4 SV=1
-1.29143	-0.600712	2.03347	-0.888966	-0.385635	1.39004	0.994724	-0.600712	-0.385635	0.215076	0.28964	A7SFZ6	Predicted protein OS=Nematostella vectensis OX=45351 GN=v1g245014 PE=4 SV=1	>tr|A7SFZ6|A7SFZ6_NEMVE Predicted protein OS=Nematostella vectensis OX=45351 GN=v1g245014 PE=4 SV=1
0.600742	0.933323	-3.42575	0.0926781	0.591862	-2.60545	0.995744	0.600742	0.0926781	-0.508064	0.189259	A7SPN7	Glycerol-3-phosphate dehydrogenase OS=Nematostella vectensis OX=45351 GN=v1g246617 PE=3 SV=1	>tr|A7SPN7|A7SPN7_NEMVE Glycerol-3-phosphate dehydrogenase OS=Nematostella vectensis OX=45351 GN=v1g246617 PE=3 SV=1
0.320826	0.108156	-4.5013	-0.795128	0.275553	-5.098	0.83191	0.108156	-0.795128	-0.903284	0.0448269	A7S2M3	Pyridoxal kinase OS=Nematostella vectensis OX=45351 GN=v1g102093 PE=3 SV=1	>tr|A7S2M3|A7S2M3_NEMVE Pyridoxal kinase OS=Nematostella vectensis OX=45351 GN=v1g102093 PE=3 SV=1
-0.931854	-0.540531	0.13077	1.23025	-0.138786	0.16658	0.169736	-0.540531	0.16658	0.707111	0.0703519	A7SQ36	60S acidic ribosomal protein P0 OS=Nematostella vectensis OX=45351 GN=v1g237425 PE=3 SV=1	>tr|A7SQ36|A7SQ36_NEMVE 60S acidic ribosomal protein P0 OS=Nematostella vectensis OX=45351 GN=v1g237425 PE=3 SV=1
-0.158361	0.210295	0.556999	0.870121	0.0768528	0.211557	0.598177	0.210295	0.211557	0.00126266	0.438333	A7T185	Predicted protein OS=Nematostella vectensis OX=45351 GN=v1g248472 PE=4 SV=1	>tr|A7T185|A7T185_NEMVE Predicted protein OS=Nematostella vectensis OX=45351 GN=v1g248472 PE=4 SV=1
0.177502	0.26066	1.41269	0.475307	0.190928	1.18535	0.999632	0.26066	0.475307	0.214647	0.289915	A7ST31	Non-specific serine/threonine protein kinase OS=Nematostella vectensis OX=45351 GN=v1g130600 PE=4 SV=1	>tr|A7ST31|A7ST31_NEMVE Non-specific serine/threonine protein kinase OS=Nematostella vectensis OX=45351 GN=v1g130600 PE=4 SV=1
0.153746	-0.175951	-1.59913	-0.91819	-0.602057	-2.08514	0.399425	-0.175951	-0.91819	-0.742239	0.0862086	A7SFT1	Ubiquitin carboxyl-terminal hydrolase (Fragment) OS=Nematostella vectensis OX=45351 GN=v1g116658 PE=3 SV=1	>tr|A7SFT1|A7SFT1_NEMVE Ubiquitin carboxyl-terminal hydrolase (Fragment) OS=Nematostella vectensis OX=45351 GN=v1g116658 PE=3 SV=1
-0.945656	-0.315439	0.237667	-0.0883236	-0.078743	0.517912	0.312054	-0.315439	-0.078743	0.236696	0.275987	A7T589	Poly(A) polymerase OS=Nematostella vectensis OX=45351 GN=v1g176602 PE=3 SV=1	>tr|A7T589|A7T589_NEMVE Poly(A) polymerase OS=Nematostella vectensis OX=45351 GN=v1g176602 PE=3 SV=1
1.06157	-1.70271	1.53003	-2.76956	-0.220325	1.06582	0.568855	1.06157	-0.220325	-1.2819	0.00657807	A7RYX8	Conserved oligomeric Golgi complex subunit 5 (Fragment) OS=Nematostella vectensis OX=45351 GN=v1g98402 PE=4 SV=1	>tr|A7RYX8|A7RYX8_NEMVE Conserved oligomeric Golgi complex subunit 5 (Fragment) OS=Nematostella vectensis OX=45351 GN=v1g98402 PE=4 SV=1
-0.389122	-0.51005	0.285013	-1.23656	-1.29682	0.756582	0.618274	-0.389122	-1.23656	-0.847441	0.0568426	A7RUJ0	Predicted protein OS=Nematostella vectensis OX=45351 GN=v1g236653 PE=4 SV=1	>tr|A7RUJ0|A7RUJ0_NEMVE Predicted protein OS=Nematostella vectensis OX=45351 GN=v1g236653 PE=4 SV=1
-3.5641	-3.10645	1.41261	-1.64507	-3.87528	1.77885	0.835827	-3.10645	-1.64507	1.46139	0.00197846	A7S473	Coronin OS=Nematostella vectensis OX=45351 GN=v1g206544 PE=3 SV=1	>tr|A7S473|A7S473_NEMVE Coronin OS=Nematostella vectensis OX=45351 GN=v1g206544 PE=3 SV=1
0.0967007	0.445267	0.690105	-0.0869846	0.158157	0.097744	0.131431	0.445267	0.097744	-0.347523	0.29153	A7S772	Predicted protein OS=Nematostella vectensis OX=45351 GN=v1g243326 PE=4 SV=1	>tr|A7S772|A7S772_NEMVE Predicted protein OS=Nematostella vectensis OX=45351 GN=v1g243326 PE=4 SV=1
0	-0.682486	0.428244	-0.80419	-0.0749702	1.09566	0.818643	0	-0.0749702	-0.0749702	0.494872	A7SGU0	Flavin-containing monooxygenase OS=Nematostella vectensis OX=45351 GN=v1g235461 PE=3 SV=1	>tr|A7SGU0|A7SGU0_NEMVE Flavin-containing monooxygenase OS=Nematostella vectensis OX=45351 GN=v1g235461 PE=3 SV=1
-0.805033	0.454098	-0.0218468	-0.856232	-0.607262	0.220526	0.586135	-0.0218468	-0.607262	-0.585415	0.149065	A7SI02	Predicted protein OS=Nematostella vectensis OX=45351 GN=v1g170833 PE=3 SV=1	>tr|A7SI02|A7SI02_NEMVE Predicted protein OS=Nematostella vectensis OX=45351 GN=v1g170833 PE=3 SV=1
1.63407	1.75553	0.670977	2.2011	2.00524	1.31764	0.325156	1.63407	2.00524	0.371174	0.198803	A7SBE7	Cytoplasmic dynein 2 heavy chain 1 OS=Nematostella vectensis OX=45351 GN=v1g244113 PE=3 SV=1	>tr|A7SBE7|A7SBE7_NEMVE Cytoplasmic dynein 2 heavy chain 1 OS=Nematostella vectensis OX=45351 GN=v1g244113 PE=3 SV=1
0.471836	-0.0586452	-2.09749	0.297453	0.35611	-1.59635	0.819096	-0.0586452	0.297453	0.356098	0.206749	A7SXC2	Leucine-rich repeat-containing protein 51 (Fragment) OS=Nematostella vectensis OX=45351 GN=v1g136528 PE=4 SV=1	>tr|A7SXC2|A7SXC2_NEMVE Leucine-rich repeat-containing protein 51 (Fragment) OS=Nematostella vectensis OX=45351 GN=v1g136528 PE=4 SV=1
-3.87318	-2.46811	-0.96454	-1.62741	-0.54225	0.203712	0.147808	-2.46811	-0.54225	1.92586	8.8823e-05	A7SNG1	Predicted protein OS=Nematostella vectensis OX=45351 GN=v1g246369 PE=3 SV=1	>tr|A7SNG1|A7SNG1_NEMVE Predicted protein OS=Nematostella vectensis OX=45351 GN=v1g246369 PE=3 SV=1
-3.89993	-3.61853	-3.38632	-3.15809	-4.2545	-2.80007	0.643758	-3.61853	-3.15809	0.460442	0.155629	A7SFK5	Predicted protein OS=Nematostella vectensis OX=45351 GN=v1g116588 PE=4 SV=1	>tr|A7SFK5|A7SFK5_NEMVE Predicted protein OS=Nematostella vectensis OX=45351 GN=v1g116588 PE=4 SV=1
0.852171	0.877083	-3.17885	0.210505	0.904058	-1.92834	0.900691	0.852171	0.210505	-0.641666	0.123702	A7S1I5	Predicted protein (Fragment) OS=Nematostella vectensis OX=45351 GN=v1g100694 PE=4 SV=1	>tr|A7S1I5|A7S1I5_NEMVE Predicted protein (Fragment) OS=Nematostella vectensis OX=45351 GN=v1g100694 PE=4 SV=1
1.2065	-0.309175	0.890413	-1.10436	-0.972105	0.64481	0.214235	0.890413	-0.972105	-1.86252	0.000116991	A7SXL4	Glutaminase OS=Nematostella vectensis OX=45351 GN=v1g175375 PE=3 SV=1	>tr|A7SXL4|A7SXL4_NEMVE Glutaminase OS=Nematostella vectensis OX=45351 GN=v1g175375 PE=3 SV=1
-1.29436	-1.12477	1.16229	1.09604	-0.723299	1.44985	0.379338	-1.12477	1.09604	2.22081	8.55541e-06	A7REW3	60S ribosomal protein L12 OS=Nematostella vectensis OX=45351 GN=v1g176975 PE=3 SV=1	>tr|A7REW3|A7REW3_NEMVE 60S ribosomal protein L12 OS=Nematostella vectensis OX=45351 GN=v1g176975 PE=3 SV=1
1.29065	0.880623	1.00056	-0.129953	0.735994	0.516026	0.0759034	1.00056	0.516026	-0.484537	0.202699	A7RG90	Predicted protein OS=Nematostella vectensis OX=45351 GN=v1g80438 PE=3 SV=1	>tr|A7RG90|A7RG90_NEMVE Predicted protein OS=Nematostella vectensis OX=45351 GN=v1g80438 PE=3 SV=1
-1.37368	-0.559017	-5.26204	-1.19925	-1.26841	-3.90558	0.88003	-1.37368	-1.26841	0.105267	0.363396	A7S166	Predicted protein (Fragment) OS=Nematostella vectensis OX=45351 GN=v1g100491 PE=4 SV=1	>tr|A7S166|A7S166_NEMVE Predicted protein (Fragment) OS=Nematostella vectensis OX=45351 GN=v1g100491 PE=4 SV=1
-1.03706	-0.90691	-0.595892	-0.852131	-1.31193	-0.495535	0.88969	-0.90691	-0.852131	0.0547791	0.399314	A7S0B8	Predicted protein (Fragment) OS=Nematostella vectensis OX=45351 GN=v1g99756 PE=4 SV=1	>tr|A7S0B8|A7S0B8_NEMVE Predicted protein (Fragment) OS=Nematostella vectensis OX=45351 GN=v1g99756 PE=4 SV=1
0.400173	-0.0630856	0.204399	0.562059	0.571098	0.736916	0.0384975	0.204399	0.571098	0.366699	0.201142	A7S643	Predicted protein OS=Nematostella vectensis OX=45351 GN=v1g207386 PE=4 SV=1	>tr|A7S643|A7S643_NEMVE Predicted protein OS=Nematostella vectensis OX=45351 GN=v1g207386 PE=4 SV=1
-2.62794	-0.600475	-1.12242	-1.89294	-2.60002	-1.138	0.595088	-1.12242	-1.89294	-0.770514	0.0773828	A7S2D9	Predicted protein OS=Nematostella vectensis OX=45351 GN=v1g101975 PE=4 SV=1	>tr|A7S2D9|A7S2D9_NEMVE Predicted protein OS=Nematostella vectensis OX=45351 GN=v1g101975 PE=4 SV=1
-0.960905	-1.57125	0.00483322	-1.1743	-2.39431	0.849787	0.954498	-0.960905	-1.1743	-0.213398	0.39289	A7ST23	Tryptophanyl-tRNA synthetase OS=Nematostella vectensis OX=45351 GN=v1g217048 PE=3 SV=1	>tr|A7ST23|A7ST23_NEMVE Tryptophanyl-tRNA synthetase OS=Nematostella vectensis OX=45351 GN=v1g217048 PE=3 SV=1
1.60645	1.22509	1.39727	1.48156	1.54726	1.36777	0.670657	1.39727	1.48156	0.0842953	0.37819	A7RQF7	26S proteasome regulatory subunit RPN11 OS=Nematostella vectensis OX=45351 GN=v1g239961 PE=4 SV=1	>tr|A7RQF7|A7RQF7_NEMVE 26S proteasome regulatory subunit RPN11 OS=Nematostella vectensis OX=45351 GN=v1g239961 PE=4 SV=1
-0.626112	-0.526711	-0.251839	-0.901768	-0.744621	-0.0222778	0.778889	-0.526711	-0.744621	-0.217911	0.38931	A7S1L1	Predicted protein OS=Nematostella vectensis OX=45351 GN=v1g101013 PE=4 SV=1	>tr|A7S1L1|A7S1L1_NEMVE Predicted protein OS=Nematostella vectensis OX=45351 GN=v1g101013 PE=4 SV=1
-1.4807	-1.65907	-2.01525	-0.993439	-4.97677	-0.696976	0.735007	-1.65907	-0.993439	0.665636	0.0813977	A7RIT4	Predicted protein OS=Nematostella vectensis OX=45351 GN=v1g197745 PE=4 SV=1	>tr|A7RIT4|A7RIT4_NEMVE Predicted protein OS=Nematostella vectensis OX=45351 GN=v1g197745 PE=4 SV=1
2.38066	2.36687	1.40424	2.81428	2.21518	1.6042	0.752687	2.36687	2.21518	-0.151686	0.442637	A7SRW8	Predicted protein OS=Nematostella vectensis OX=45351 GN=v1g216490 PE=4 SV=1	>tr|A7SRW8|A7SRW8_NEMVE Predicted protein OS=Nematostella vectensis OX=45351 GN=v1g216490 PE=4 SV=1
1.97325	2.19014	2.43793	1.92142	2.15884	2.73799	0.80707	2.19014	2.15884	-0.0313034	0.4624	A7SMX8	Predicted protein OS=Nematostella vectensis OX=45351 GN=v1g172283 PE=4 SV=1	>tr|A7SMX8|A7SMX8_NEMVE Predicted protein OS=Nematostella vectensis OX=45351 GN=v1g172283 PE=4 SV=1
1.08938	1.5487	1.90596	0.974768	0.994963	2.05766	0.708422	1.5487	0.994963	-0.553734	0.164782	A7SA06	Predicted protein (Fragment) OS=Nematostella vectensis OX=45351 GN=v1g110325 PE=3 SV=1	>tr|A7SA06|A7SA06_NEMVE Predicted protein (Fragment) OS=Nematostella vectensis OX=45351 GN=v1g110325 PE=3 SV=1
-1.56282	-1.97386	0.759333	2.11808	1.81566	1.11091	0.0444884	-1.56282	1.81566	3.37849	5.19266e-11	A7S1K1	Predicted protein OS=Nematostella vectensis OX=45351 GN=v1g242212 PE=4 SV=1	>tr|A7S1K1|A7S1K1_NEMVE Predicted protein OS=Nematostella vectensis OX=45351 GN=v1g242212 PE=4 SV=1
-1.37508	-0.849531	0.371052	-0.993013	-1.1306	0.288635	0.993236	-0.849531	-0.993013	-0.143482	0.449337	A7RII1	Pre-mRNA-splicing factor SLU7 OS=Nematostella vectensis OX=45351 GN=v1g197614 PE=3 SV=1	>tr|A7RII1|A7RII1_NEMVE Pre-mRNA-splicing factor SLU7 OS=Nematostella vectensis OX=45351 GN=v1g197614 PE=3 SV=1
-0.180946	-0.0380707	0.11167	0.955505	-0.0400467	0.453014	0.175885	-0.0380707	0.453014	0.491085	0.142353	A7RN14	60S ribosomal protein L7a OS=Nematostella vectensis OX=45351 GN=v1g236492 PE=3 SV=1	>tr|A7RN14|A7RN14_NEMVE 60S ribosomal protein L7a OS=Nematostella vectensis OX=45351 GN=v1g236492 PE=3 SV=1
-2.08718	-1.65309	-1.59803	-0.699606	-0.632296	-1.58739	0.0792976	-1.65309	-0.699606	0.953487	0.0266049	A7RYI4	Predicted protein OS=Nematostella vectensis OX=45351 GN=v1g204022 PE=3 SV=1	>tr|A7RYI4|A7RYI4_NEMVE Predicted protein OS=Nematostella vectensis OX=45351 GN=v1g204022 PE=3 SV=1
0.528685	-0.147396	-0.557858	0.412024	0.60812	-0.711288	0.770762	-0.147396	0.412024	0.55942	0.115575	A7SJI4	Dihydrolipoamide acetyltransferase component of pyruvate dehydrogenase complex OS=Nematostella vectensis OX=45351 GN=v1g190464 PE=3 SV=1	>tr|A7SJI4|A7SJI4_NEMVE Dihydrolipoamide acetyltransferase component of pyruvate dehydrogenase complex OS=Nematostella vectensis OX=45351 GN=v1g190464 PE=3 SV=1
0.199362	0.587601	-1.3577	0.140402	-0.45664	-1.97959	0.543435	0.199362	-0.45664	-0.656002	0.117753	A7RLT9	LIM domain-containing protein OS=Nematostella vectensis OX=45351 GN=v1g160257 PE=4 SV=1	>tr|A7RLT9|A7RLT9_NEMVE LIM domain-containing protein OS=Nematostella vectensis OX=45351 GN=v1g160257 PE=4 SV=1
1.36013	1.42282	0.830753	1.73379	1.37948	1.39987	0.24485	1.36013	1.39987	0.0397377	0.410197	A7RRP2	Predicted protein OS=Nematostella vectensis OX=45351 GN=v1g181204 PE=4 SV=1	>tr|A7RRP2|A7RRP2_NEMVE Predicted protein OS=Nematostella vectensis OX=45351 GN=v1g181204 PE=4 SV=1
-1.61009	-0.511265	1.01295	-0.759718	0.0737381	0.747257	0.679471	-0.511265	0.0737381	0.585003	0.106534	A7S717	Carbonic anhydrase OS=Nematostella vectensis OX=45351 GN=v1g186479 PE=3 SV=1	>tr|A7S717|A7S717_NEMVE Carbonic anhydrase OS=Nematostella vectensis OX=45351 GN=v1g186479 PE=3 SV=1
2.43264	2.28665	2.99677	2.50432	2.11189	2.82158	0.771403	2.43264	2.50432	0.071682	0.387176	A7RRJ6	Predicted protein OS=Nematostella vectensis OX=45351 GN=v1g240186 PE=4 SV=1	>tr|A7RRJ6|A7RRJ6_NEMVE Predicted protein OS=Nematostella vectensis OX=45351 GN=v1g240186 PE=4 SV=1
-0.903866	-0.74254	-0.398716	-1.24391	-0.924789	-0.647427	0.322305	-0.74254	-0.924789	-0.182249	0.417835	A7T0R7	Predicted protein OS=Nematostella vectensis OX=45351 GN=v1g248390 PE=4 SV=1	>tr|A7T0R7|A7T0R7_NEMVE Predicted protein OS=Nematostella vectensis OX=45351 GN=v1g248390 PE=4 SV=1
-0.0346603	-0.0321198	-0.0662251	-0.193789	-0.424044	0.14838	0.537863	-0.0346603	-0.193789	-0.159128	0.436573	A7SS20	Predicted protein OS=Nematostella vectensis OX=45351 GN=v1g247042 PE=3 SV=1	>tr|A7SS20|A7SS20_NEMVE Predicted protein OS=Nematostella vectensis OX=45351 GN=v1g247042 PE=3 SV=1
0.67498	0.204502	-2.14683	0.215405	-0.0465717	-1.05003	0.899213	0.204502	-0.0465717	-0.251074	0.363305	A7RVF2	Predicted protein OS=Nematostella vectensis OX=45351 GN=v1g240958 PE=4 SV=1	>tr|A7RVF2|A7RVF2_NEMVE Predicted protein OS=Nematostella vectensis OX=45351 GN=v1g240958 PE=4 SV=1
1.70016	1.5257	-0.406641	0.21608	1.31838	-0.960009	0.471725	1.5257	0.21608	-1.30962	0.00559354	A7S115	Predicted protein OS=Nematostella vectensis OX=45351 GN=v1g100297 PE=4 SV=1	>tr|A7S115|A7S115_NEMVE Predicted protein OS=Nematostella vectensis OX=45351 GN=v1g100297 PE=4 SV=1
-0.759018	-1.21219	-0.647596	-1.06835	-0.878971	-0.335823	0.709182	-0.759018	-0.878971	-0.119953	0.468628	A7S1H1	Predicted protein OS=Nematostella vectensis OX=45351 GN=v1g100873 PE=4 SV=1	>tr|A7S1H1|A7S1H1_NEMVE Predicted protein OS=Nematostella vectensis OX=45351 GN=v1g100873 PE=4 SV=1
0.675776	0.725235	0.542299	0.382111	0.692015	0.780075	0.833577	0.675776	0.692015	0.0162392	0.427336	A7S521	Non-specific serine/threonine protein kinase OS=Nematostella vectensis OX=45351 GN=v1g232710 PE=3 SV=1	>tr|A7S521|A7S521_NEMVE Non-specific serine/threonine protein kinase OS=Nematostella vectensis OX=45351 GN=v1g232710 PE=3 SV=1
-0.0329056	-2.82975	0.598381	-0.623867	0.0655479	1.48939	0.433099	-0.0329056	0.0655479	0.0984535	0.368181	A7SYA7	Predicted protein (Fragment) OS=Nematostella vectensis OX=45351 GN=v1g137713 PE=4 SV=1	>tr|A7SYA7|A7SYA7_NEMVE Predicted protein (Fragment) OS=Nematostella vectensis OX=45351 GN=v1g137713 PE=4 SV=1
1.6324	1.76624	-0.687307	1.64971	1.75171	-0.924128	0.950609	1.6324	1.64971	0.0173149	0.426548	A7RFL5	Predicted protein OS=Nematostella vectensis OX=45351 GN=v1g237881 PE=4 SV=1	>tr|A7RFL5|A7RFL5_NEMVE Predicted protein OS=Nematostella vectensis OX=45351 GN=v1g237881 PE=4 SV=1
1.17732	0.0235558	2.06852	1.54359	0.262878	2.28212	0.760231	1.17732	1.54359	0.36627	0.201367	A7SMB3	Predicted protein OS=Nematostella vectensis OX=45351 GN=v1g246176 PE=4 SV=1	>tr|A7SMB3|A7SMB3_NEMVE Predicted protein OS=Nematostella vectensis OX=45351 GN=v1g246176 PE=4 SV=1
-1.58665	-0.883316	0.642906	-0.361538	-0.353144	0.670153	0.46805	-0.883316	-0.353144	0.530172	0.126563	A7SGK4	Predicted protein OS=Nematostella vectensis OX=45351 GN=v1g227192 PE=4 SV=1	>tr|A7SGK4|A7SGK4_NEMVE Predicted protein OS=Nematostella vectensis OX=45351 GN=v1g227192 PE=4 SV=1
1.26284	1.50401	1.12579	1.42377	1.16229	1.05711	0.62063	1.26284	1.16229	-0.100548	0.484595	A7RZB1	Predicted protein (Fragment) OS=Nematostella vectensis OX=45351 GN=v1g98596 PE=4 SV=1	>tr|A7RZB1|A7RZB1_NEMVE Predicted protein (Fragment) OS=Nematostella vectensis OX=45351 GN=v1g98596 PE=4 SV=1
2.092	2.30117	2.65773	3.41489	3.24209	3.07796	0.00953306	2.30117	3.24209	0.940918	0.028083	A7SUJ8	Predicted protein OS=Nematostella vectensis OX=45351 GN=v1g132315 PE=4 SV=1	>tr|A7SUJ8|A7SUJ8_NEMVE Predicted protein OS=Nematostella vectensis OX=45351 GN=v1g132315 PE=4 SV=1
-2.31706	-2.24452	-0.902529	-2.23183	-1.76808	-0.678402	0.707896	-2.24452	-1.76808	0.476442	0.148598	A7TCB6	Predicted protein (Fragment) OS=Nematostella vectensis OX=45351 GN=v1g6927 PE=4 SV=1	>tr|A7TCB6|A7TCB6_NEMVE Predicted protein (Fragment) OS=Nematostella vectensis OX=45351 GN=v1g6927 PE=4 SV=1
-0.590595	-0.484205	-1.08749	-0.10737	0.0622234	-0.245335	0.0388795	-0.590595	-0.10737	0.483225	0.145683	A7RV24	Predicted protein (Fragment) OS=Nematostella vectensis OX=45351 GN=v1g94443 PE=4 SV=1	>tr|A7RV24|A7RV24_NEMVE Predicted protein (Fragment) OS=Nematostella vectensis OX=45351 GN=v1g94443 PE=4 SV=1
-2.61233	-1.80317	0.195721	-3.21747	-0.802221	0.662092	0.847977	-1.80317	-0.802221	1.00094	0.0215971	A7RWJ9	Predicted protein (Fragment) OS=Nematostella vectensis OX=45351 GN=v1g95978 PE=3 SV=1	>tr|A7RWJ9|A7RWJ9_NEMVE Predicted protein (Fragment) OS=Nematostella vectensis OX=45351 GN=v1g95978 PE=3 SV=1
2.93155	2.47487	2.48297	1.92988	2.42855	2.03405	0.0801949	2.48297	2.03405	-0.448917	0.224099	A7SSE3	Tubulin gamma chain OS=Nematostella vectensis OX=45351 GN=v1g173802 PE=3 SV=1	>tr|A7SSE3|A7SSE3_NEMVE Tubulin gamma chain OS=Nematostella vectensis OX=45351 GN=v1g173802 PE=3 SV=1
-1.38477	-1.30413	-1.58476	-2.03114	-2.43554	-1.69007	0.0531628	-1.38477	-2.03114	-0.646364	0.12173	A7RFX5	Predicted protein OS=Nematostella vectensis OX=45351 GN=v1g237955 PE=3 SV=1	>tr|A7RFX5|A7RFX5_NEMVE Predicted protein OS=Nematostella vectensis OX=45351 GN=v1g237955 PE=3 SV=1
-1.56293	-1.55819	-5.44322	-0.777346	-1.45254	-5.51809	0.896628	-1.56293	-1.45254	0.110392	0.35981	A7RS03	Predicted protein (Fragment) OS=Nematostella vectensis OX=45351 GN=v1g162107 PE=3 SV=1	>tr|A7RS03|A7RS03_NEMVE Predicted protein (Fragment) OS=Nematostella vectensis OX=45351 GN=v1g162107 PE=3 SV=1
0.197107	0.302197	0.661386	0.42931	0.0721855	0.535357	0.845388	0.302197	0.42931	0.127113	0.348198	A7S8F4	Deoxyhypusine hydroxylase OS=Nematostella vectensis OX=45351 GN=v1g167688 PE=3 SV=1	>tr|A7S8F4|A7S8F4_NEMVE Deoxyhypusine hydroxylase OS=Nematostella vectensis OX=45351 GN=v1g167688 PE=3 SV=1
-0.803413	-0.451477	0.354351	-1.01225	-0.807467	-0.277306	0.382256	-0.451477	-0.807467	-0.355989	0.285556	A7RW80	Predicted protein OS=Nematostella vectensis OX=45351 GN=v1g182684 PE=4 SV=1	>tr|A7RW80|A7RW80_NEMVE Predicted protein OS=Nematostella vectensis OX=45351 GN=v1g182684 PE=4 SV=1
0.864094	0.218159	0.922297	0.144415	-0.443007	1.01877	0.423636	0.864094	0.144415	-0.719679	0.0937745	A7S886	Predicted protein (Fragment) OS=Nematostella vectensis OX=45351 GN=v1g108550 PE=3 SV=1	>tr|A7S886|A7S886_NEMVE Predicted protein (Fragment) OS=Nematostella vectensis OX=45351 GN=v1g108550 PE=3 SV=1
-2.51327	-2.49429	-1.57073	-2.582	-2.16232	-4.01477	0.320306	-2.49429	-2.582	-0.0877171	0.495167	A7SMS0	Coatomer subunit beta OS=Nematostella vectensis OX=45351 GN=v1g124098 PE=4 SV=1	>tr|A7SMS0|A7SMS0_NEMVE Coatomer subunit beta OS=Nematostella vectensis OX=45351 GN=v1g124098 PE=4 SV=1
-2.37489	-2.83777	-1.93268	-5.14623	-3.86663	-0.8818	0.516717	-2.37489	-3.86663	-1.49174	0.00178941	A7SUK0	Predicted protein OS=Nematostella vectensis OX=45351 GN=v1g132347 PE=3 SV=1	>tr|A7SUK0|A7SUK0_NEMVE Predicted protein OS=Nematostella vectensis OX=45351 GN=v1g132347 PE=3 SV=1
-0.0472622	-0.97854	-0.187998	-1.52208	-0.607492	-0.125038	0.52738	-0.187998	-0.607492	-0.419495	0.242705	A7SE49	Predicted protein OS=Nematostella vectensis OX=45351 GN=v1g169538 PE=4 SV=1	>tr|A7SE49|A7SE49_NEMVE Predicted protein OS=Nematostella vectensis OX=45351 GN=v1g169538 PE=4 SV=1
3.86142	1.22425	-2.08921	0.20752	3.18892	-2.41455	0.790373	1.22425	0.20752	-1.01674	0.0267021	A7RLY6	Predicted protein OS=Nematostella vectensis OX=45351 GN=v1g179566 PE=3 SV=1	>tr|A7RLY6|A7RLY6_NEMVE Predicted protein OS=Nematostella vectensis OX=45351 GN=v1g179566 PE=3 SV=1
-1.33011	-0.785446	-0.479122	-1.52383	-1.02323	-0.964731	0.373784	-0.785446	-1.02323	-0.237782	0.37366	A7S6H3	Predicted protein OS=Nematostella vectensis OX=45351 GN=v1g243205 PE=4 SV=1	>tr|A7S6H3|A7S6H3_NEMVE Predicted protein OS=Nematostella vectensis OX=45351 GN=v1g243205 PE=4 SV=1
0.36208	-0.153637	0.416605	-0.451931	-0.637005	-0.0390244	0.0824521	0.36208	-0.451931	-0.814011	0.0651689	A7SCP4	Anaphase-promoting complex subunit 10 OS=Nematostella vectensis OX=45351 GN=v1g244338 PE=3 SV=1	>tr|A7SCP4|A7SCP4_NEMVE Anaphase-promoting complex subunit 10 OS=Nematostella vectensis OX=45351 GN=v1g244338 PE=3 SV=1
2.91114	3.23392	2.11351	3.21444	3.03792	2.27776	0.846996	2.91114	3.03792	0.126781	0.348428	A7SJW4	Predicted protein OS=Nematostella vectensis OX=45351 GN=v1g190623 PE=3 SV=1	>tr|A7SJW4|A7SJW4_NEMVE Predicted protein OS=Nematostella vectensis OX=45351 GN=v1g190623 PE=3 SV=1
2.22256	2.56398	5.69404	3.23527	2.11974	6.18771	0.839744	2.56398	3.23527	0.671288	0.0798199	A7RYT2	60S ribosomal protein L28 OS=Nematostella vectensis OX=45351 GN=v1g236761 PE=3 SV=1	>tr|A7RYT2|A7RYT2_NEMVE 60S ribosomal protein L28 OS=Nematostella vectensis OX=45351 GN=v1g236761 PE=3 SV=1
-0.653214	-0.354124	0.513411	-0.427376	-0.230247	0.861187	0.684627	-0.354124	-0.230247	0.123877	0.350436	A7S2G6	Predicted protein OS=Nematostella vectensis OX=45351 GN=v1g242384 PE=4 SV=1	>tr|A7S2G6|A7S2G6_NEMVE Predicted protein OS=Nematostella vectensis OX=45351 GN=v1g242384 PE=4 SV=1
1.8234	1.6306	1.60426	1.51601	1.45796	2.08105	0.996134	1.6306	1.51601	-0.114592	0.473035	A7RJ44	Predicted protein (Fragment) OS=Nematostella vectensis OX=45351 GN=v1g35922 PE=4 SV=1	>tr|A7RJ44|A7RJ44_NEMVE Predicted protein (Fragment) OS=Nematostella vectensis OX=45351 GN=v1g35922 PE=4 SV=1
0.448479	0.240641	1.1975	0.458513	0.317997	1.27887	0.899301	0.448479	0.458513	0.0100346	0.431885	A7RN11	Predicted protein OS=Nematostella vectensis OX=45351 GN=v1g87276 PE=4 SV=1	>tr|A7RN11|A7RN11_NEMVE Predicted protein OS=Nematostella vectensis OX=45351 GN=v1g87276 PE=4 SV=1
0.15206	-0.0790443	0.00360298	-0.461195	-0.0870056	-0.450584	0.0630388	0.00360298	-0.450584	-0.454187	0.220855	A7S0Z0	Predicted protein (Fragment) OS=Nematostella vectensis OX=45351 GN=v1g100198 PE=4 SV=1	>tr|A7S0Z0|A7S0Z0_NEMVE Predicted protein (Fragment) OS=Nematostella vectensis OX=45351 GN=v1g100198 PE=4 SV=1
0.300241	-0.03829	1.22009	0.0474415	0.0308819	0.830793	0.698927	0.300241	0.0474415	-0.2528	0.361967	A7S438	Predicted protein OS=Nematostella vectensis OX=45351 GN=v1g166198 PE=4 SV=1	>tr|A7S438|A7S438_NEMVE Predicted protein OS=Nematostella vectensis OX=45351 GN=v1g166198 PE=4 SV=1
-1.1453	-0.927523	-0.235899	-1.27095	-0.641554	-0.749083	0.74399	-0.927523	-0.749083	0.17844	0.313474	A7SF63	Predicted protein OS=Nematostella vectensis OX=45351 GN=v1g244849 PE=3 SV=1	>tr|A7SF63|A7SF63_NEMVE Predicted protein OS=Nematostella vectensis OX=45351 GN=v1g244849 PE=3 SV=1
-2.09281	-2.79991	0.41927	-3.32029	-4.26259	-0.0550632	0.547174	-2.09281	-3.32029	-1.22748	0.00896444	A7RSK1	Predicted protein OS=Nematostella vectensis OX=45351 GN=v1g236603 PE=4 SV=1	>tr|A7RSK1|A7RSK1_NEMVE Predicted protein OS=Nematostella vectensis OX=45351 GN=v1g236603 PE=4 SV=1
4.26447	3.23031	2.95349	3.79918	3.09098	2.64939	0.592069	3.23031	3.09098	-0.139326	0.452737	A7RMM9	Predicted protein OS=Nematostella vectensis OX=45351 GN=v1g239399 PE=3 SV=1	>tr|A7RMM9|A7RMM9_NEMVE Predicted protein OS=Nematostella vectensis OX=45351 GN=v1g239399 PE=3 SV=1
-3.20924	-2.69797	-0.464531	-3.30241	-2.87671	-0.302132	0.978282	-2.69797	-2.87671	-0.17874	0.420668	A7SZV3	Non-specific serine/threonine protein kinase OS=Nematostella vectensis OX=45351 GN=v1g139527 PE=3 SV=1	>tr|A7SZV3|A7SZV3_NEMVE Non-specific serine/threonine protein kinase OS=Nematostella vectensis OX=45351 GN=v1g139527 PE=3 SV=1
-1.29286	-0.267561	0.751265	-0.0555725	-0.364098	0.514198	0.664184	-0.267561	-0.0555725	0.211988	0.291616	A7RZV8	Arginase OS=Nematostella vectensis OX=45351 GN=v1g241846 PE=3 SV=1	>tr|A7RZV8|A7RZV8_NEMVE Arginase OS=Nematostella vectensis OX=45351 GN=v1g241846 PE=3 SV=1
1.12556	1.09235	2.16099	1.16227	1.2849	1.94263	0.99361	1.12556	1.2849	0.159338	0.326226	A7STK5	Predicted protein OS=Nematostella vectensis OX=45351 GN=v1g131227 PE=4 SV=1	>tr|A7STK5|A7STK5_NEMVE Predicted protein OS=Nematostella vectensis OX=45351 GN=v1g131227 PE=4 SV=1
0.64777	0.50482	1.44542	0.671967	1.11248	1.16989	0.738768	0.64777	1.11248	0.464708	0.153733	A7RIT9	3-hydroxyanthranilate 3,4-dioxygenase OS=Nematostella vectensis OX=45351 GN=v1g178517 PE=3 SV=1	>sp|A7RIT9|3HAO_NEMVE 3-hydroxyanthranilate 3,4-dioxygenase OS=Nematostella vectensis OX=45351 GN=v1g178517 PE=3 SV=1
0.505762	2.10514	-3.46478	0.330414	1.26356	-4.16074	0.820342	0.505762	0.330414	-0.175348	0.42341	A7RSJ6	Predicted protein (Fragment) OS=Nematostella vectensis OX=45351 GN=v1g91851 PE=3 SV=1	>tr|A7RSJ6|A7RSJ6_NEMVE Predicted protein (Fragment) OS=Nematostella vectensis OX=45351 GN=v1g91851 PE=3 SV=1
1.65883	1.88217	0.197836	1.02409	2.11351	1.11712	0.799288	1.65883	1.11712	-0.541712	0.171018	A7RVP1	Predicted protein OS=Nematostella vectensis OX=45351 GN=v1g182482 PE=4 SV=1	>tr|A7RVP1|A7RVP1_NEMVE Predicted protein OS=Nematostella vectensis OX=45351 GN=v1g182482 PE=4 SV=1
-2.50271	-3.25112	-0.769501	-2.09161	-1.57234	-0.772762	0.448688	-2.50271	-1.57234	0.930372	0.0293754	A7S263	Proteasome subunit alpha type OS=Nematostella vectensis OX=45351 GN=v1g165493 PE=3 SV=1	>tr|A7S263|A7S263_NEMVE Proteasome subunit alpha type OS=Nematostella vectensis OX=45351 GN=v1g165493 PE=3 SV=1
-1.79481	-1.72461	-0.529766	-1.20627	-0.974323	-0.678028	0.416172	-1.72461	-0.974323	0.750282	0.0601178	A7SYN6	Threonyl-tRNA synthetase OS=Nematostella vectensis OX=45351 GN=v1g219591 PE=3 SV=1	>tr|A7SYN6|A7SYN6_NEMVE Threonyl-tRNA synthetase OS=Nematostella vectensis OX=45351 GN=v1g219591 PE=3 SV=1
0.150166	-0.141119	0.194466	0.0703201	-0.32192	0.214399	0.697077	0.150166	0.0703201	-0.0798454	0.498504	A7RV91	Radical S-adenosyl methionine and flavodoxin domain-containing protein 1 OS=Nematostella vectensis OX=45351 GN=v1g163128 PE=3 SV=1	>tr|A7RV91|A7RV91_NEMVE Radical S-adenosyl methionine and flavodoxin domain-containing protein 1 OS=Nematostella vectensis OX=45351 GN=v1g163128 PE=3 SV=1
1.01046	-0.0274372	0.234459	1.52023	1.58001	0.826496	0.0839048	0.234459	1.52023	1.28577	0.00532995	A7RIM6	Predicted protein OS=Nematostella vectensis OX=45351 GN=v1g238573 PE=4 SV=1	>tr|A7RIM6|A7RIM6_NEMVE Predicted protein OS=Nematostella vectensis OX=45351 GN=v1g238573 PE=4 SV=1
0.145502	0.406704	1.19483	0.247673	0.39242	1.29121	0.898889	0.406704	0.39242	-0.0142841	0.4498	A7S704	Ubiquitin carboxyl-terminal hydrolase OS=Nematostella vectensis OX=45351 GN=v1g207805 PE=3 SV=1	>tr|A7S704|A7S704_NEMVE Ubiquitin carboxyl-terminal hydrolase OS=Nematostella vectensis OX=45351 GN=v1g207805 PE=3 SV=1
-3.31756	-3.22122	-1.82247	-3.48722	-3.30823	-2.0879	0.803081	-3.22122	-3.30823	-0.0870094	0.49575	A7T5D0	Predicted protein (Fragment) OS=Nematostella vectensis OX=45351 GN=v1g146589 PE=4 SV=1	>tr|A7T5D0|A7T5D0_NEMVE Predicted protein (Fragment) OS=Nematostella vectensis OX=45351 GN=v1g146589 PE=4 SV=1
-2.15785	-3.10614	-1.89656	-2.8045	-3.97399	-2.28496	0.364171	-2.15785	-2.8045	-0.646652	0.12161	A7RY03	Predicted protein OS=Nematostella vectensis OX=45351 GN=v1g241461 PE=3 SV=1	>tr|A7RY03|A7RY03_NEMVE Predicted protein OS=Nematostella vectensis OX=45351 GN=v1g241461 PE=3 SV=1
0.527809	1.03313	-0.534393	0.190344	0.946911	-0.407743	0.878098	0.527809	0.190344	-0.337465	0.298701	A7SXP9	Phospholipid scramblase OS=Nematostella vectensis OX=45351 GN=v1g194606 PE=3 SV=1	>tr|A7SXP9|A7SXP9_NEMVE Phospholipid scramblase OS=Nematostella vectensis OX=45351 GN=v1g194606 PE=3 SV=1
-0.922874	-0.477917	0.362772	-1.20397	-0.718496	0.0375252	0.617394	-0.477917	-0.718496	-0.24058	0.371472	A7SDH9	Phosphoinositide phospholipase C (Fragment) OS=Nematostella vectensis OX=45351 GN=v1g114299 PE=4 SV=1	>tr|A7SDH9|A7SDH9_NEMVE Phosphoinositide phospholipase C (Fragment) OS=Nematostella vectensis OX=45351 GN=v1g114299 PE=4 SV=1
-1.53065	-1.66698	-2.08782	-2.24666	-2.52533	-0.963091	0.783252	-1.66698	-2.24666	-0.579687	0.15183	A7RHV4	Predicted protein OS=Nematostella vectensis OX=45351 GN=v1g178088 PE=3 SV=1	>tr|A7RHV4|A7RHV4_NEMVE Predicted protein OS=Nematostella vectensis OX=45351 GN=v1g178088 PE=3 SV=1
0.251659	0.174984	0.7325	-0.379438	0.225515	0.469137	0.410947	0.251659	0.225515	-0.026144	0.458576	A7SPM0	2-amino-3-carboxymuconate-6-semialdehyde decarboxylase OS=Nematostella vectensis OX=45351 GN=v1g126268 PE=3 SV=1	>tr|A7SPM0|A7SPM0_NEMVE 2-amino-3-carboxymuconate-6-semialdehyde decarboxylase OS=Nematostella vectensis OX=45351 GN=v1g126268 PE=3 SV=1
0.235903	-1.33632	1.22814	-1.04955	0.601513	0.895433	0.91706	0.235903	0.601513	0.36561	0.201714	A7S1H2	Predicted protein OS=Nematostella vectensis OX=45351 GN=v1g184519 PE=4 SV=1	>tr|A7S1H2|A7S1H2_NEMVE Predicted protein OS=Nematostella vectensis OX=45351 GN=v1g184519 PE=4 SV=1
0.505144	0.345472	-0.340614	0.0270863	-0.132063	-0.429008	0.298995	0.345472	-0.132063	-0.477535	0.206807	A7S5A5	Predicted protein OS=Nematostella vectensis OX=45351 GN=v1g242959 PE=4 SV=1	>tr|A7S5A5|A7S5A5_NEMVE Predicted protein OS=Nematostella vectensis OX=45351 GN=v1g242959 PE=4 SV=1
-1.07379	-1.21301	-2.50279	-1.108	-0.812372	-2.08783	0.684776	-1.21301	-1.108	0.105013	0.363574	A7SP53	Predicted protein OS=Nematostella vectensis OX=45351 GN=v1g246510 PE=3 SV=1	>tr|A7SP53|A7SP53_NEMVE Predicted protein OS=Nematostella vectensis OX=45351 GN=v1g246510 PE=3 SV=1
-2.77973	-0.975418	-0.492889	-1.30505	-1.01377	-1.1518	0.730367	-0.975418	-1.1518	-0.176378	0.422577	A7RFE6	Predicted protein OS=Nematostella vectensis OX=45351 GN=v1g177136 PE=3 SV=1	>tr|A7RFE6|A7RFE6_NEMVE Predicted protein OS=Nematostella vectensis OX=45351 GN=v1g177136 PE=3 SV=1
-0.956926	-1.63679	-1.48578	-1.3651	-2.47385	-0.683023	0.80563	-1.48578	-1.3651	0.120682	0.352649	A7STP2	Predicted protein (Fragment) OS=Nematostella vectensis OX=45351 GN=v1g131326 PE=4 SV=1	>tr|A7STP2|A7STP2_NEMVE Predicted protein (Fragment) OS=Nematostella vectensis OX=45351 GN=v1g131326 PE=4 SV=1
2.68947	3.04945	5.55934	3.08918	3.02687	5.60726	0.914525	3.04945	3.08918	0.0397282	0.410204	A7RXR8	Predicted protein OS=Nematostella vectensis OX=45351 GN=v1g236730 PE=3 SV=1	>tr|A7RXR8|A7RXR8_NEMVE Predicted protein OS=Nematostella vectensis OX=45351 GN=v1g236730 PE=3 SV=1
3.5207	3.77405	4.055	3.73236	3.78774	3.5883	0.652061	3.77405	3.73236	-0.0416851	0.470106	A7RMN1	Predicted protein NvePTx1 OS=Nematostella vectensis OX=45351 GN=v1g239401 PE=2 SV=2	>sp|A7RMN1|KV51_NEMVE Predicted protein NvePTx1 OS=Nematostella vectensis OX=45351 GN=v1g239401 PE=2 SV=2
1.73619	2.07238	1.35488	2.84799	2.19752	1.78466	0.210094	1.73619	2.19752	0.461323	0.155236	A7SN77	Predicted protein OS=Nematostella vectensis OX=45351 GN=v1g172396 PE=3 SV=1	>tr|A7SN77|A7SN77_NEMVE Predicted protein OS=Nematostella vectensis OX=45351 GN=v1g172396 PE=3 SV=1
0.300817	-0.202814	0.729521	-0.65234	-0.201138	0.974117	0.692805	0.300817	-0.201138	-0.501955	0.192695	A7S8S6	Predicted protein OS=Nematostella vectensis OX=45351 GN=v1g167835 PE=4 SV=1	>tr|A7S8S6|A7S8S6_NEMVE Predicted protein OS=Nematostella vectensis OX=45351 GN=v1g167835 PE=4 SV=1
-0.0659676	0.61591	1.09409	-0.748514	0.518282	1.31474	0.799912	0.61591	0.518282	-0.0976276	0.487	A7S563	Aspartate dehydrogenase domain-containing protein OS=Nematostella vectensis OX=45351 GN=v1g166591 PE=3 SV=1	>tr|A7S563|A7S563_NEMVE Aspartate dehydrogenase domain-containing protein OS=Nematostella vectensis OX=45351 GN=v1g166591 PE=3 SV=1
2.91694	2.87336	-0.847094	2.26662	2.63144	-1.57065	0.783586	2.87336	2.26662	-0.606735	0.139071	A7RRF4	Predicted protein OS=Nematostella vectensis OX=45351 GN=v1g240152 PE=3 SV=1	>tr|A7RRF4|A7RRF4_NEMVE Predicted protein OS=Nematostella vectensis OX=45351 GN=v1g240152 PE=3 SV=1
-2.41504	-2.15482	-2.80065	-1.69494	-1.7552	-2.09233	0.0534282	-2.41504	-1.7552	0.659838	0.0830408	A7S6Q5	Coatomer subunit gamma OS=Nematostella vectensis OX=45351 GN=v1g186367 PE=3 SV=1	>tr|A7S6Q5|A7S6Q5_NEMVE Coatomer subunit gamma OS=Nematostella vectensis OX=45351 GN=v1g186367 PE=3 SV=1
2.16411	2.02896	0.437498	2.5516	2.00319	0.836403	0.752451	2.02896	2.00319	-0.025774	0.458301	A7REZ8	Signal recognition particle receptor subunit beta OS=Nematostella vectensis OX=45351 GN=v1g79420 PE=3 SV=1	>tr|A7REZ8|A7REZ8_NEMVE Signal recognition particle receptor subunit beta OS=Nematostella vectensis OX=45351 GN=v1g79420 PE=3 SV=1
0.921806	0.548916	1.36716	0.699511	0.939493	1.47071	0.796288	0.921806	0.939493	0.0176868	0.426275	A7SIF0	Predicted protein (Fragment) OS=Nematostella vectensis OX=45351 GN=v1g119483 PE=4 SV=1	>tr|A7SIF0|A7SIF0_NEMVE Predicted protein (Fragment) OS=Nematostella vectensis OX=45351 GN=v1g119483 PE=4 SV=1
-1.81149	-2.78116	-1.24537	-2.24651	-3.33916	-1.15044	0.718884	-1.81149	-2.24651	-0.435022	0.232783	A7S7F5	Threonylcarbamoyladenosine tRNA methylthiotransferase OS=Nematostella vectensis OX=45351 GN=v1g186594 PE=3 SV=1	>tr|A7S7F5|A7S7F5_NEMVE Threonylcarbamoyladenosine tRNA methylthiotransferase OS=Nematostella vectensis OX=45351 GN=v1g186594 PE=3 SV=1
0.437168	-1.23639	1.09712	1.19764	0.137383	1.41188	0.364404	0.437168	1.19764	0.760473	0.0578809	A7SQB6	Proteasome subunit beta OS=Nematostella vectensis OX=45351 GN=v1g127396 PE=3 SV=1	>tr|A7SQB6|A7SQB6_NEMVE Proteasome subunit beta OS=Nematostella vectensis OX=45351 GN=v1g127396 PE=3 SV=1
-1.09396	-1.19766	-0.220734	-2.08345	-1.25698	-0.969482	0.258674	-1.09396	-1.25698	-0.163023	0.433406	A7SNM0	Nocturnin OS=Nematostella vectensis OX=45351 GN=v1g246401 PE=4 SV=1	>tr|A7SNM0|A7SNM0_NEMVE Nocturnin OS=Nematostella vectensis OX=45351 GN=v1g246401 PE=4 SV=1
0.176203	0.325594	1.34546	0.260672	-0.0798874	0.831657	0.572681	0.325594	0.260672	-0.0649223	0.48739	A7SXN9	Inositol-pentakisphosphate 2-kinase OS=Nematostella vectensis OX=45351 GN=v1g194596 PE=3 SV=1	>tr|A7SXN9|A7SXN9_NEMVE Inositol-pentakisphosphate 2-kinase OS=Nematostella vectensis OX=45351 GN=v1g194596 PE=3 SV=1
-0.211456	-0.530584	-2.4625	0.271059	0.151419	-1.80764	0.567236	-0.530584	0.151419	0.682003	0.076892	A7SWW0	Polyglutamine tract-binding protein 1 (Fragment) OS=Nematostella vectensis OX=45351 GN=v1g218753 PE=4 SV=1	>tr|A7SWW0|A7SWW0_NEMVE Polyglutamine tract-binding protein 1 (Fragment) OS=Nematostella vectensis OX=45351 GN=v1g218753 PE=4 SV=1
-0.450277	0.240158	-2.93616	-0.836281	0.565979	-3.00489	0.977267	-0.450277	-0.836281	-0.386003	0.264861	A7RII8	Predicted protein OS=Nematostella vectensis OX=45351 GN=v1g82762 PE=3 SV=1	>tr|A7RII8|A7RII8_NEMVE Predicted protein OS=Nematostella vectensis OX=45351 GN=v1g82762 PE=3 SV=1
-1.90857	-2.18334	-2.5184	-0.0469418	-0.67691	-0.0610332	0.00204863	-2.18334	-0.0610332	2.12231	1.93028e-05	A7SD33	Predicted protein OS=Nematostella vectensis OX=45351 GN=v1g113937 PE=4 SV=1	>tr|A7SD33|A7SD33_NEMVE Predicted protein OS=Nematostella vectensis OX=45351 GN=v1g113937 PE=4 SV=1
-1.29547	-0.83218	1.29856	-1.46302	-0.298603	0.988077	0.986989	-0.83218	-0.298603	0.533577	0.125248	A7S0B7	Predicted protein (Fragment) OS=Nematostella vectensis OX=45351 GN=v1g241954 PE=4 SV=1	>tr|A7S0B7|A7S0B7_NEMVE Predicted protein (Fragment) OS=Nematostella vectensis OX=45351 GN=v1g241954 PE=4 SV=1
-0.553705	-1.26895	0.259367	-1.43649	-2.36258	-1.44189	0.0849932	-0.553705	-1.44189	-0.888187	0.0478533	A7SHP3	Predicted protein OS=Nematostella vectensis OX=45351 GN=v1g170739 PE=3 SV=1	>tr|A7SHP3|A7SHP3_NEMVE Predicted protein OS=Nematostella vectensis OX=45351 GN=v1g170739 PE=3 SV=1
-2.49265	-3.54672	-2.77519	-3.07465	-3.99475	-3.40913	0.251534	-2.77519	-3.40913	-0.633936	0.126997	A7SX22	Predicted protein OS=Nematostella vectensis OX=45351 GN=v1g237576 PE=3 SV=1	>tr|A7SX22|A7SX22_NEMVE Predicted protein OS=Nematostella vectensis OX=45351 GN=v1g237576 PE=3 SV=1
-3.62633	-3.71104	-0.649225	-3.98445	-3.30517	-0.464554	0.96063	-3.62633	-3.30517	0.321161	0.225869	A7RWM4	DNA photolyase OS=Nematostella vectensis OX=45351 GN=v1g163561 PE=3 SV=1	>tr|A7RWM4|A7RWM4_NEMVE DNA photolyase OS=Nematostella vectensis OX=45351 GN=v1g163561 PE=3 SV=1
0.188259	0.210989	-1.1005	0.495892	0.47813	-1.12039	0.801681	0.188259	0.47813	0.289871	0.243812	A7RUD5	Cytosolic Fe-S cluster assembly factor NUBP1 homolog OS=Nematostella vectensis OX=45351 GN=v1g236650 PE=3 SV=1	>sp|A7RUD5|NUBP1_NEMVE Cytosolic Fe-S cluster assembly factor NUBP1 homolog OS=Nematostella vectensis OX=45351 GN=v1g236650 PE=3 SV=1
-0.334782	-1.86707	-4.09022	-0.455112	-1.21907	-4.00717	0.900847	-1.86707	-1.21907	0.647999	0.0864729	A7SYP9	Predicted protein (Fragment) OS=Nematostella vectensis OX=45351 GN=v1g138173 PE=4 SV=1	>tr|A7SYP9|A7SYP9_NEMVE Predicted protein (Fragment) OS=Nematostella vectensis OX=45351 GN=v1g138173 PE=4 SV=1
1.89206	1.2779	-0.593609	1.0128	1.1313	-1.01957	0.660762	1.2779	1.0128	-0.2651	0.352484	A7S0Z5	Predicted protein OS=Nematostella vectensis OX=45351 GN=v1g242083 PE=4 SV=1	>tr|A7S0Z5|A7S0Z5_NEMVE Predicted protein OS=Nematostella vectensis OX=45351 GN=v1g242083 PE=4 SV=1
-0.125568	-2.15448	-1.24736	-0.185064	-2.09896	-0.533291	0.789935	-1.24736	-0.533291	0.714067	0.0686179	A7S4E7	Predicted protein OS=Nematostella vectensis OX=45351 GN=v1g242783 PE=4 SV=1	>tr|A7S4E7|A7S4E7_NEMVE Predicted protein OS=Nematostella vectensis OX=45351 GN=v1g242783 PE=4 SV=1
0.809141	0.999001	1.08446	0.621983	0.544493	0.751154	0.032601	0.999001	0.621983	-0.377018	0.270976	A7RYN5	Predicted protein OS=Nematostella vectensis OX=45351 GN=v1g98098 PE=4 SV=1	>tr|A7RYN5|A7RYN5_NEMVE Predicted protein OS=Nematostella vectensis OX=45351 GN=v1g98098 PE=4 SV=1
[truncated: 1,302 more rows]

## Sheet: 2.Regulated proteins
Control_1	Control_2	Control_3	GFP_1	GFP_2	GFP_3	p-value	Median control	Median GFP	FC GFP/control	Significance	Accession	Description	FASTA Title Lines
[truncated: 2,661 more rows]

## Sheet: 3. Data for A7RH46
Control_1	Control_2	Control_3	GFP_1	GFP_2	GFP_3	Accession	Description	FASTA Title Lines
[truncated: 3,172 more rows]

## Sheet: Datasheet 4. Preliminary data
Control_IP	GFP_IP	ratio GFP/Control	Peptides	Razor + unique peptides	Unique peptides	Sequence coverage [%]	Unique + razor sequence coverage [%]	Unique sequence coverage [%]	Mol. weight [kDa]	Q-value	Score	MS/MS count	Number of proteins	Sequence coverage Control_IP [%]	Sequence coverage Control_IP_05 [%]	Sequence coverage GFP_IP [%]	Sequence coverage GFP_IP_05 [%]	Protein IDs
[truncated: 710 more rows]
